# Supplementary material for: Photothermally induced natural vibration for versatile and high-speed actuation of crystals
Source: Nat Commun. 2023 Mar 13;14:1354. doi: 10.1038/s41467-023-37086-8 (PMC10008822; doi:10.1038/s41467-023-37086-8)
Supplement: Supplementary file 4 — Supplementary Data 1 [file 41467_2023_37086_MOESM4_ESM.cif]

data_shelxt_a
_audit_creation_date               2021-04-24
_audit_creation_method
;
Olex2 1.2
(compiled 2018.05.29 svn.r3510 for OlexSys, GUI svn.r5506)
;
_shelx_SHELXL_version_number       '2018/3'
_audit_contact_author_address      ?
_audit_contact_author_email        ?
_audit_contact_author_name         ''
_audit_contact_author_phone        ?
_publ_contact_author_id_orcid      ?
_publ_section_references
;
Dolomanov, O.V., Bourhis, L.J., Gildea, R.J, Howard, J.A.K. & Puschmann, H.
 (2009), J. Appl. Cryst. 42, 339-341.

Sheldrick, G.M. (2015). Acta Cryst. C71, 3-8.
;
_chemical_name_common              ?
_chemical_name_systematic          ?
_chemical_formula_moiety           'C7 H6 N2 O5'
_chemical_formula_sum              'C7 H6 N2 O5'
_chemical_formula_weight           198.14
_chemical_melting_point            ?
loop_
  _atom_type_symbol
  _atom_type_description
  _atom_type_scat_dispersion_real
  _atom_type_scat_dispersion_imag
  _atom_type_scat_source
 'C' 'C' 0.0033 0.0016 'International Tables Vol C Tables 4.2.6.8 and 6.1.1.4'
 'H' 'H' 0.0000 0.0000 'International Tables Vol C Tables 4.2.6.8 and 6.1.1.4'
 'N' 'N' 0.0061 0.0033 'International Tables Vol C Tables 4.2.6.8 and 6.1.1.4'
 'O' 'O' 0.0106 0.0060 'International Tables Vol C Tables 4.2.6.8 and 6.1.1.4'

_shelx_space_group_comment
;
The symmetry employed for this shelxl refinement is uniquely defined
by the following loop, which should always be used as a source of
symmetry information in preference to the above space-group names.
They are only intended as comments.
;
_space_group_crystal_system        'monoclinic'
_space_group_IT_number             14
_space_group_name_H-M_alt          'P 1 21/n 1'
_space_group_name_Hall             '-P 2yn'
loop_
  _space_group_symop_operation_xyz
 'x, y, z'
 '-x+1/2, y+1/2, -z+1/2'
 '-x, -y, -z'
 'x-1/2, -y-1/2, z-1/2'

_cell_length_a                     3.9723(9)
_cell_length_b                     13.700(3)
_cell_length_c                     15.431(4)
_cell_angle_alpha                  90
_cell_angle_beta                   91.128(6)
_cell_angle_gamma                  90
_cell_volume                       839.6(3)
_cell_formula_units_Z              4
_cell_measurement_reflns_used      3828
_cell_measurement_temperature      293(2)
_cell_measurement_theta_max        27.445
_cell_measurement_theta_min        1.990
_shelx_estimated_absorpt_T_max     ?
_shelx_estimated_absorpt_T_min     ?
_exptl_absorpt_coefficient_mu      0.136
_exptl_absorpt_correction_T_max    1.0000
_exptl_absorpt_correction_T_min    0.5431
_exptl_absorpt_correction_type     multi-scan
_exptl_absorpt_process_details     'ABSCOR (Rigaku, 1995)'
_exptl_absorpt_special_details     ?
_exptl_crystal_colour              colourless
_exptl_crystal_colour_primary      colourless
_exptl_crystal_density_diffrn      1.567
_exptl_crystal_density_meas        ?
_exptl_crystal_density_method      ?
_exptl_crystal_description         needle
_exptl_crystal_F_000               408
_exptl_crystal_preparation         ?
_exptl_crystal_size_max            0.8
_exptl_crystal_size_mid            0.2
_exptl_crystal_size_min            0.2
_exptl_transmission_factor_max     ?
_exptl_transmission_factor_min     ?
_diffrn_reflns_av_R_equivalents    0.0439
_diffrn_reflns_av_unetI/netI       0.0400
_diffrn_reflns_Laue_measured_fraction_full  0.999
_diffrn_reflns_Laue_measured_fraction_max  0.997
_diffrn_reflns_limit_h_max         4
_diffrn_reflns_limit_h_min         -5
_diffrn_reflns_limit_k_max         16
_diffrn_reflns_limit_k_min         -17
_diffrn_reflns_limit_l_max         20
_diffrn_reflns_limit_l_min         -19
_diffrn_reflns_number              7815
_diffrn_reflns_point_group_measured_fraction_full  0.999
_diffrn_reflns_point_group_measured_fraction_max  0.997
_diffrn_reflns_theta_full          25.242
_diffrn_reflns_theta_max           27.464
_diffrn_reflns_theta_min           2.974
_diffrn_ambient_temperature        293
_diffrn_detector_area_resol_mean   10
_diffrn_measured_fraction_theta_full  0.999
_diffrn_measured_fraction_theta_max  0.997
_diffrn_measurement_device_type    RAPID
_diffrn_measurement_method         '¥w scans'
_diffrn_radiation_type             MoK\a
_diffrn_radiation_wavelength       0.71075
_diffrn_source                     ?
_reflns_Friedel_coverage           0.000
_reflns_Friedel_fraction_full      .
_reflns_Friedel_fraction_max       .
_reflns_number_gt                  1104
_reflns_number_total               1917
_reflns_special_details
;
 Reflections were merged by SHELXL according to the crystal
 class for the calculation of statistics and refinement.
 
 _reflns_Friedel_fraction is defined as the number of unique
 Friedel pairs measured divided by the number that would be
 possible theoretically, ignoring centric projections and
 systematic absences.
;
_reflns_threshold_expression       'I > 2\s(I)'
_computing_cell_refinement         ?
_computing_data_collection         ?
_computing_data_reduction          ?
_computing_molecular_graphics      'Olex2 (Dolomanov et al., 2009)'
_computing_publication_material    'Olex2 (Dolomanov et al., 2009)'
_computing_structure_refinement    'ShelXL (Sheldrick, 2015)'
_computing_structure_solution      'SHELXT 2018/2 (Sheldrick, 2018)'
_refine_diff_density_max           0.135
_refine_diff_density_min           -0.146
_refine_diff_density_rms           0.033
_refine_ls_extinction_coef         .
_refine_ls_extinction_method       none
_refine_ls_goodness_of_fit_ref     1.038
_refine_ls_hydrogen_treatment      constr
_refine_ls_matrix_type             full
_refine_ls_number_parameters       166
_refine_ls_number_reflns           1917
_refine_ls_number_restraints       84
_refine_ls_R_factor_all            0.1155
_refine_ls_R_factor_gt             0.0604
_refine_ls_restrained_S_all        1.019
_refine_ls_shift/su_max            0.000
_refine_ls_shift/su_mean           0.000
_refine_ls_structure_factor_coef   Fsqd
_refine_ls_weighting_details      
 'w=1/[\s^2^(Fo^2^)+(0.0508P)^2^+0.1967P] where P=(Fo^2^+2Fc^2^)/3'
_refine_ls_weighting_scheme        calc
_refine_ls_wR_factor_gt            0.1189
_refine_ls_wR_factor_ref           0.1400
_refine_special_details            ?
_olex2_refinement_description
;
1. Fixed Uiso
 At 1.2 times of:
  All C(H) groups
 At 1.5 times of:
  All C(H,H,H) groups
2. Uiso/Uaniso restraints and constraints
O00E \\sim N003 \\sim O00D: within 2A with sigma of 0.04 and sigma for terminal
atoms of 0.08
O00F \\sim N003 \\sim O0AA: within 2A with sigma of 0.04 and sigma for terminal
atoms of 0.08
N002 \\sim O004 \\sim O007: within 2A with sigma of 0.04 and sigma for terminal
atoms of 0.08
N002 \\sim O1 \\sim O0: within 2A with sigma of 0.04 and sigma for terminal
atoms of 0.08
3. Rigid body (RIGU) restrains
 N003, O00D, O00E
 with sigma for 1-2 distances of 0.004 and sigma for 1-3 distances of 0.004
 N003, O0AA, O00F
 with sigma for 1-2 distances of 0.004 and sigma for 1-3 distances of 0.004
 N002, O004, O007
 with sigma for 1-2 distances of 0.004 and sigma for 1-3 distances of 0.004
 N002, O1, O0
 with sigma for 1-2 distances of 0.004 and sigma for 1-3 distances of 0.004
4. Others
 Sof(O00F)=Sof(O0AA)=1-FVAR(1)
 Sof(O00D)=Sof(O00E)=FVAR(1)
 Sof(O0)=Sof(O1)=1-FVAR(2)
 Sof(O004)=Sof(O007)=FVAR(2)
5.a Aromatic/amide H refined with riding coordinates:
 C008(H008), C00A(H00A), C00B(H00B)
5.b Idealised Me refined as rotating group:
 C00C(H00C,H00D,H00E)
;
_atom_sites_solution_hydrogens     geom
_atom_sites_solution_primary       ?
_atom_sites_solution_secondary     ?
loop_
  _atom_site_label
  _atom_site_type_symbol
  _atom_site_fract_x
  _atom_site_fract_y
  _atom_site_fract_z
  _atom_site_U_iso_or_equiv
  _atom_site_adp_type
  _atom_site_occupancy
  _atom_site_site_symmetry_order
  _atom_site_calc_flag
  _atom_site_refinement_flags_posn
  _atom_site_refinement_flags_adp
  _atom_site_refinement_flags_occupancy
  _atom_site_disorder_assembly
  _atom_site_disorder_group
 O001 O 0.7596(5) 0.89052(13) 0.45038(10) 0.0792(6) Uani 1 1 d . . . . .
 N002 N 0.2164(6) 0.53378(16) 0.35142(15) 0.0742(6) Uani 1 1 d . U . . .
 N003 N 0.5235(6) 0.76298(17) 0.57788(13) 0.0720(6) Uani 1 1 d . U . . .
 O004 O 0.243(7) 0.5032(17) 0.2746(9) 0.101(4) Uani 0.57(6) 1 d . U P A 1
 C005 C 0.6355(5) 0.80515(17) 0.42326(14) 0.0577(6) Uani 1 1 d . . . . .
 C006 C 0.5127(5) 0.73990(16) 0.48518(13) 0.0537(5) Uani 1 1 d . . . . .
 O007 O 0.054(8) 0.4907(17) 0.4028(13) 0.091(4) Uani 0.57(6) 1 d . U P A 1
 C008 C 0.3762(5) 0.65178(16) 0.46223(13) 0.0555(6) Uani 1 1 d . . . . .
 H008 H 0.293060 0.609717 0.503999 0.067 Uiso 1 1 calc R . . . .
 C009 C 0.3648(5) 0.62695(16) 0.37624(13) 0.0560(6) Uani 1 1 d . . . . .
 C00A C 0.6157(6) 0.7767(2) 0.33694(15) 0.0690(7) Uani 1 1 d . . . . .
 H00A H 0.694499 0.818510 0.294379 0.083 Uiso 1 1 calc R . . . .
 C00B C 0.4824(6) 0.68843(19) 0.31344(14) 0.0686(7) Uani 1 1 d . . . . .
 H00B H 0.471489 0.670141 0.255412 0.082 Uiso 1 1 calc R . . . .
 C00C C 0.8841(7) 0.9580(2) 0.38723(19) 0.0927(9) Uani 1 1 d . . . . .
 H00C H 0.704382 0.976247 0.347982 0.139 Uiso 1 1 calc GR . . . .
 H00D H 1.061214 0.927740 0.355439 0.139 Uiso 1 1 calc GR . . . .
 H00E H 0.969746 1.015192 0.416116 0.139 Uiso 1 1 calc GR . . . .
 O00D O 0.559(4) 0.8437(4) 0.6069(3) 0.100(3) Uani 0.500(17) 1 d . U P B 1
 O00E O 0.483(3) 0.6950(4) 0.6326(3) 0.091(3) Uani 0.500(17) 1 d . U P B 1
 O00F O 0.285(3) 0.7399(11) 0.6163(5) 0.117(4) Uani 0.500(17) 1 d . U P B 2
 O0AA O 0.773(3) 0.8066(10) 0.6010(4) 0.108(4) Uani 0.500(17) 1 d . U P B 2
 O0 O 0.157(9) 0.524(2) 0.2773(13) 0.102(5) Uani 0.43(6) 1 d . U P A 2
 O1 O 0.184(10) 0.4697(16) 0.4117(11) 0.086(4) Uani 0.43(6) 1 d . U P A 2

loop_
  _atom_site_aniso_label
  _atom_site_aniso_U_11
  _atom_site_aniso_U_22
  _atom_site_aniso_U_33
  _atom_site_aniso_U_23
  _atom_site_aniso_U_13
  _atom_site_aniso_U_12
 O001 0.0939(13) 0.0723(11) 0.0713(11) 0.0104(9) -0.0055(9) -0.0242(10)
 N002 0.0829(15) 0.0783(15) 0.0613(13) -0.0136(12) -0.0020(12) -0.0053(12)
 N003 0.0900(17) 0.0753(15) 0.0508(12) -0.0068(11) -0.0002(11) -0.0135(12)
 O004 0.152(9) 0.088(6) 0.062(3) -0.023(3) 0.008(4) -0.007(6)
 C005 0.0510(12) 0.0636(14) 0.0583(14) 0.0074(11) -0.0065(10) -0.0026(11)
 C006 0.0513(12) 0.0660(14) 0.0439(12) 0.0014(10) -0.0015(9) -0.0003(11)
 O007 0.108(9) 0.081(6) 0.085(5) -0.014(4) 0.019(5) -0.027(6)
 C008 0.0565(13) 0.0640(14) 0.0462(12) 0.0029(10) 0.0047(9) -0.0018(11)
 C009 0.0585(13) 0.0635(14) 0.0460(12) -0.0031(10) -0.0013(10) 0.0022(11)
 C00A 0.0753(16) 0.0830(18) 0.0487(14) 0.0145(12) -0.0007(11) -0.0038(14)
 C00B 0.0771(16) 0.0875(18) 0.0411(12) 0.0016(12) -0.0043(11) 0.0046(14)
 C00C 0.096(2) 0.0806(18) 0.101(2) 0.0332(16) -0.0105(16) -0.0263(16)
 O00D 0.154(8) 0.077(3) 0.069(3) -0.022(2) 0.007(3) -0.018(4)
 O00E 0.143(7) 0.088(3) 0.042(2) 0.0056(19) 0.004(3) -0.014(3)
 O00F 0.117(5) 0.177(9) 0.059(3) -0.031(4) 0.034(3) -0.040(6)
 O0AA 0.126(6) 0.145(7) 0.051(3) -0.006(3) -0.016(3) -0.060(6)
 O0 0.140(11) 0.096(9) 0.068(4) -0.038(5) -0.027(6) 0.003(7)
 O1 0.104(11) 0.073(6) 0.082(4) -0.003(3) 0.001(6) -0.017(6)

_geom_special_details
;
 All esds (except the esd in the dihedral angle between two l.s. planes)
 are estimated using the full covariance matrix.  The cell esds are taken
 into account individually in the estimation of esds in distances, angles
 and torsion angles; correlations between esds in cell parameters are only
 used when they are defined by crystal symmetry.  An approximate (isotropic)
 treatment of cell esds is used for estimating esds involving l.s. planes.
;
loop_
  _geom_bond_atom_site_label_1
  _geom_bond_atom_site_label_2
  _geom_bond_distance
  _geom_bond_site_symmetry_2
  _geom_bond_publ_flag
 O001 C005 1.334(3) . ?
 O001 C00C 1.438(3) . ?
 N002 O004 1.264(15) . ?
 N002 O007 1.190(11) . ?
 N002 C009 1.454(3) . ?
 N002 O0 1.172(18) . ?
 N002 O1 1.288(15) . ?
 N003 C006 1.465(3) . ?
 N003 O00D 1.200(5) . ?
 N003 O00E 1.270(5) . ?
 N003 O00F 1.172(5) . ?
 N003 O0AA 1.204(6) . ?
 C005 C006 1.403(3) . ?
 C005 C00A 1.389(3) . ?
 C006 C008 1.367(3) . ?
 C008 C009 1.370(3) . ?
 C009 C00B 1.373(3) . ?
 C00A C00B 1.367(3) . ?

loop_
  _geom_angle_atom_site_label_1
  _geom_angle_atom_site_label_2
  _geom_angle_atom_site_label_3
  _geom_angle
  _geom_angle_site_symmetry_1
  _geom_angle_site_symmetry_3
  _geom_angle_publ_flag
 C005 O001 C00C 118.8(2) . . ?
 O004 N002 C009 119.8(8) . . ?
 O007 N002 O004 121.1(11) . . ?
 O007 N002 C009 118.9(7) . . ?
 O0 N002 C009 115.5(12) . . ?
 O0 N002 O1 127.4(15) . . ?
 O1 N002 C009 117.0(9) . . ?
 O00D N003 C006 124.3(3) . . ?
 O00D N003 O00E 116.3(4) . . ?
 O00E N003 C006 119.3(3) . . ?
 O00F N003 C006 115.3(4) . . ?
 O00F N003 O0AA 130.7(7) . . ?
 O0AA N003 C006 113.9(5) . . ?
 O001 C005 C006 118.5(2) . . ?
 O001 C005 C00A 124.1(2) . . ?
 C00A C005 C006 117.4(2) . . ?
 C005 C006 N003 121.6(2) . . ?
 C008 C006 N003 116.58(19) . . ?
 C008 C006 C005 121.8(2) . . ?
 C006 C008 C009 118.4(2) . . ?
 C008 C009 N002 118.6(2) . . ?
 C008 C009 C00B 121.8(2) . . ?
 C00B C009 N002 119.6(2) . . ?
 C00B C00A C005 121.1(2) . . ?
 C00A C00B C009 119.4(2) . . ?

_shelx_res_file
;
TITL shelxt_a_a.res in P2(1)/n
    shelxt_a.res
    created by SHELXL-2018/3 at 20:45:30 on 17-Mar-2021
REM Old TITL SHELXT_a.res in P2(1)/n
REM SHELXT solution in P2(1)/n: R1 0.290, Rweak 0.094, Alpha 0.056
REM <I/s> 0.686 for 81 systematic absences, Orientation as input
REM Formula found by SHELXT: C11 O3
CELL 0.71075 3.9723 13.7002 15.4312 90 91.128 90
ZERR 4 0.0009 0.003 0.0038 0 0.006 0
LATT 1
SYMM 0.5-X,0.5+Y,0.5-Z
SFAC C H N O
UNIT 28 24 8 20
SIMU O00E N003 O00D
SIMU O00F N003 O0AA
SIMU N002 O004 O007
SIMU N002 O1 O0
RIGU N003 O00D O00E
RIGU N003 O0AA O00F
RIGU N002 O004 O007
RIGU N002 O1 O0

L.S. 10
PLAN  20
BOND
list 4
fmap 2
acta
OMIT 0 1 1
REM <olex2.extras>
REM <HklSrc "%./SHELXT_a.hkl">
REM </olex2.extras>

WGHT    0.050800    0.196700
FVAR       0.75965   0.50021   0.57457
O001  4    0.759637    0.890524    0.450385    11.00000    0.09393    0.07225 =
         0.07127    0.01040   -0.00549   -0.02425
N002  3    0.216392    0.533783    0.351417    11.00000    0.08291    0.07830 =
         0.06132   -0.01363   -0.00196   -0.00525
N003  3    0.523550    0.762984    0.577882    11.00000    0.09002    0.07526 =
         0.05078   -0.00683   -0.00024   -0.01351
PART 1
O004  4    0.242683    0.503219    0.274557    31.00000    0.15196    0.08787 =
         0.06230   -0.02287    0.00804   -0.00704
PART 0
C005  1    0.635488    0.805148    0.423258    11.00000    0.05096    0.06357 =
         0.05830    0.00740   -0.00650   -0.00265
C006  1    0.512723    0.739903    0.485180    11.00000    0.05128    0.06597 =
         0.04387    0.00143   -0.00153   -0.00027
PART 1
O007  4    0.053759    0.490658    0.402820    31.00000    0.10799    0.08109 =
         0.08527   -0.01356    0.01922   -0.02712
PART 0
C008  1    0.376199    0.651780    0.462234    11.00000    0.05649    0.06397 =
         0.04625    0.00289    0.00469   -0.00177
AFIX  43
H008  2    0.293060    0.609717    0.503999    11.00000   -1.20000
AFIX   0
C009  1    0.364850    0.626955    0.376244    11.00000    0.05845    0.06350 =
         0.04603   -0.00310   -0.00128    0.00215
C00A  1    0.615706    0.776734    0.336936    11.00000    0.07531    0.08302 =
         0.04868    0.01451   -0.00074   -0.00376
AFIX  43
H00A  2    0.694499    0.818510    0.294379    11.00000   -1.20000
AFIX   0
C00B  1    0.482428    0.688426    0.313439    11.00000    0.07708    0.08749 =
         0.04114    0.00160   -0.00426    0.00457
AFIX  43
H00B  2    0.471489    0.670141    0.255412    11.00000   -1.20000
AFIX   0
C00C  1    0.884091    0.958039    0.387230    11.00000    0.09615    0.08062 =
         0.10086    0.03321   -0.01055   -0.02628
AFIX 137
H00C  2    0.704382    0.976247    0.347982    11.00000   -1.50000
H00D  2    1.061214    0.927740    0.355439    11.00000   -1.50000
H00E  2    0.969746    1.015192    0.416116    11.00000   -1.50000
AFIX   0
PART 1
O00D  4    0.558588    0.843746    0.606856    21.00000    0.15370    0.07709 =
         0.06926   -0.02154    0.00682   -0.01769
O00E  4    0.482917    0.695001    0.632600    21.00000    0.14258    0.08798 =
         0.04218    0.00560    0.00355   -0.01440
PART 0
PART 2
O00F  4    0.284738    0.739874    0.616283   -21.00000    0.11674    0.17653 =
         0.05869   -0.03059    0.03352   -0.03955
O0AA  4    0.772507    0.806587    0.601029   -21.00000    0.12626    0.14504 =
         0.05132   -0.00583   -0.01600   -0.05989
O0    4    0.156772    0.524035    0.277262   -31.00000    0.13965    0.09648 =
         0.06775   -0.03796   -0.02727    0.00342
O1    4    0.183871    0.469714    0.411736   -31.00000    0.10388    0.07288 =
         0.08167   -0.00324    0.00077   -0.01677
HKLF 4


REM  shelxt_a_a.res in P2(1)/n
REM wR2 = 0.1400, GooF = S = 1.038, Restrained GooF = 1.019 for all data
REM R1 = 0.0604 for 1104 Fo > 4sig(Fo) and 0.1155 for all 1917 data
REM 166 parameters refined using 84 restraints

END

WGHT      0.0510      0.1955

REM Highest difference peak  0.135,  deepest hole -0.146,  1-sigma level  0.033
Q1    1   0.7658  0.7144  0.6251  11.00000  0.05    0.13
Q2    1   0.5611  0.6946  0.4607  11.00000  0.05    0.13
Q3    1   0.6951  0.7699  0.4692  11.00000  0.05    0.13
Q4    1   0.3405  0.5873  0.3573  11.00000  0.05    0.13
Q5    1   0.3109  0.6603  0.3392  11.00000  0.05    0.13
Q6    1   0.4131  0.6213  0.4173  11.00000  0.05    0.12
Q7    1   0.5293  0.7371  0.5192  11.00000  0.05    0.12
Q8    1   0.4139  0.7752  0.4599  11.00000  0.05    0.11
Q9    1   0.4927  0.7746  0.4430  11.00000  0.05    0.11
Q10   1   0.3658  0.7051  0.4804  11.00000  0.05    0.10
Q11   1   0.4697  0.6449  0.3637  11.00000  0.05    0.10
Q12   1   0.3869  0.7203  0.6122  11.00000  0.05    0.10
Q13   1   0.1736  0.5387  0.2991  11.00000  0.05    0.10
Q14   1   0.5462  0.8064  0.3820  11.00000  0.05    0.10
Q15   1   0.4020  0.7524  0.3405  11.00000  0.05    0.09
Q16   1   0.3142  0.8218  0.5901  11.00000  0.05    0.09
Q17   1   0.7045  0.8434  0.4369  11.00000  0.05    0.09
Q18   1   0.3270  0.7596  0.6742  11.00000  0.05    0.09
Q19   1   0.7813  0.8615  0.4406  11.00000  0.05    0.08
Q20   1   0.4509  0.8940  0.5628  11.00000  0.05    0.08
;
_shelx_res_checksum                69033
_shelx_hkl_file
;
   0   0   3    0.29    0.96
   0   0  -3    1.24    0.52
   0   0   4 4264.27  166.70
   0   0  -4 4241.49  167.30
   0   0   5   -1.05    0.68
   0   0  -5    0.57    0.65
   0   0   6  550.40    9.40
   0   0  -6  565.54    8.07
   0   0   7   -1.81    1.38
   0   0  -7    0.46    1.31
   0   0   8   58.63    1.48
   0   0  -8   54.81    2.08
   0   0   9    2.03    0.98
   0   0  -9   -0.50    0.93
   0   0  10   13.95    2.04
   0   0 -10   17.26    1.18
   0   0  11    0.23    1.16
   0   0 -11    0.83    1.85
   0   0  12    4.93    1.37
   0   0 -12    3.22    1.25
   0   0  13    4.07    2.39
   0   0 -13   -2.51    1.35
   0   0  14    2.47    2.66
   0   0 -14    4.01    2.48
   0   0  15    0.70    1.72
   0   0 -15   -2.74    2.59
   0   0  16   -2.02    3.02
   0   0 -16    3.58    1.79
   0   0  17    2.21    3.36
   0   0 -17   -1.09    1.87
   0   0  18   -3.78    2.28
   0   0 -18    3.72    3.41
   0   0  19   -1.30    2.47
   0   0 -19   -3.07    2.22
   0   0  20    3.16    3.83
   0   1  -1    1.07    0.29
   0  -1  -1    1.43    0.17
   0   1   2  309.46    3.06
   0   1  -2  302.43    3.02
   0  -1   2  304.32    3.14
   0  -1  -2  305.82    3.33
   0   1   3  815.60   12.96
   0   1  -3  804.45   11.93
   0  -1   3  814.19   13.47
   0  -1  -3  833.88   13.03
   0   1   4  234.40    3.53
   0   1  -4  236.71    2.86
   0  -1   4  243.73    3.78
   0  -1  -4  242.26    2.81
   0   1   5  266.06    4.11
   0   1  -5  259.15    4.08
   0  -1   5  257.08    3.35
   0  -1  -5  264.88    3.94
   0   1   6 1614.47   38.93
   0   1  -6 1619.96   38.31
   0  -1   6 1573.40   36.20
   0  -1  -6 1659.65   38.82
   0   1   7   21.86    1.60
   0   1  -7   21.06    1.67
   0  -1   7   22.82    1.07
   0  -1  -7   23.56    1.00
   0   1   8  949.88   20.49
   0   1  -8  975.87   18.04
   0  -1   8  961.58   20.80
   0  -1  -8 1010.92   20.38
   0   1  -9  128.12    2.27
   0  -1   9  125.21    2.44
   0  -1  -9  129.47    2.19
   0   1  10    1.47    1.69
   0   1 -10    0.59    1.03
   0  -1  10    1.24    1.84
   0  -1 -10   -0.18    0.96
   0   1  11   34.09    1.56
   0   1 -11   36.43    2.40
   0  -1  11   37.77    1.70
   0  -1 -11   37.67    2.32
   0   1  12   -1.13    1.24
   0   1 -12   -0.29    2.06
   0  -1  12   -0.97    1.34
   0  -1 -12    0.91    1.17
   0   1  13   16.30    2.58
   0   1 -13   15.57    1.60
   0  -1  13   10.61    2.76
   0  -1 -13   14.84    2.43
   0   1  14    4.79    2.57
   0   1 -14   -1.89    1.56
   0  -1  14    0.32    1.65
   0  -1 -14   -2.22    2.32
   0   1  15   -1.02    1.71
   0   1 -15   -3.71    1.64
   0  -1  15    1.89    2.89
   0  -1 -15    1.31    1.52
   0   1  16    2.96    1.91
   0   1 -16   -0.03    3.11
   0  -1  16   -2.24    3.18
   0  -1 -16    7.15    2.80
   0   1  17    1.90    2.93
   0   1 -17    4.08    2.05
   0  -1  17    1.76    2.12
   0  -1 -17    3.10    1.86
   0   1  18    0.92    3.19
   0   1 -18    2.08    2.21
   0  -1  18    5.34    3.72
   0  -1 -18    1.57    2.05
   0   1  19    4.58    2.13
   0   1 -19    2.89    3.94
   0  -1  19    7.49    4.19
   0  -1 -19   10.20    3.69
   0   2   0  826.48   11.63
   0   2   0  795.49   11.69
   0  -2   0  824.51   11.82
   0  -2   0  784.47   11.15
   0   2  -1  196.15    1.93
   0  -2   1  203.38    2.03
   0  -2   1  200.84    2.51
   0  -2  -1  198.96    1.93
   0   2   2 1030.84   16.45
   0   2  -2 1007.71   16.37
   0  -2   2  993.95   17.55
   0  -2  -2  999.04   17.15
   0   2   3   74.32    1.12
   0   2  -3   72.89    1.79
   0  -2   3   72.35    1.86
   0  -2  -3   74.07    1.51
   0   2   4   22.56    1.19
   0   2  -4   21.68    0.85
   0  -2   4   24.44    1.42
   0  -2  -4   23.83    1.14
   0   2   5  107.00    1.57
   0   2  -5  110.22    2.35
   0  -2   5  109.05    2.42
   0  -2  -5  113.26    2.09
   0   2   6  131.61    2.68
   0   2  -6  139.67    2.06
   0  -2   6  134.22    2.97
   0  -2  -6  140.05    2.59
   0   2   7   38.12    1.15
   0   2  -7   40.45    1.27
   0  -2   7   39.77    1.27
   0  -2  -7   36.77    1.69
   0   2   8   65.30    1.53
   0   2  -8   67.32    1.56
   0  -2   8   67.88    2.51
   0  -2  -8   67.22    1.43
   0   2   9    7.96    1.02
   0   2  -9    7.68    1.05
   0  -2   9    7.04    1.14
   0  -2  -9    9.50    0.95
   0   2  10   25.53    1.36
   0   2 -10   30.13    1.37
   0  -2  10   28.70    2.32
   0  -2 -10   33.02    1.95
   0   2  11   73.95    2.11
   0   2 -11   81.05    2.05
   0  -2  11   74.04    2.23
   0  -2 -11   76.55    1.86
   0   2  12   34.47    1.74
   0   2 -12   38.67    2.82
   0  -2  12   33.82    2.93
   0  -2 -12   33.79    1.60
   0   2  13   25.12    2.86
   0   2 -13   22.18    2.97
   0  -2  13   25.97    1.93
   0  -2 -13   23.71    2.61
   0   2  14   -0.06    2.66
   0   2 -14    6.37    2.75
   0  -2  14    4.98    1.80
   0  -2 -14    6.53    1.48
   0   2  15    5.73    2.96
   0   2 -15    5.15    1.82
   0  -2  15    4.44    3.12
   0  -2 -15    4.83    2.58
   0   2  16   12.08    2.17
   0   2 -16   19.98    2.22
   0  -2  16   18.40    2.35
   0  -2 -16   18.31    1.86
   0   2  17    1.24    2.05
   0   2 -17   -1.62    3.34
   0  -2  17   -5.08    3.50
   0  -2 -17    4.18    2.88
   0   2  18    4.54    3.15
   0   2 -18    1.51    3.73
   0  -2  18    0.98    3.86
   0  -2 -18    6.15    3.27
   0   2  19    2.65    3.45
   0   2 -19    1.33    2.45
   0  -2  19   -0.90    2.52
   0  -2 -19    0.80    1.85
   0   3   0    1.43    0.71
   0   3   0    1.54    0.52
   0  -3   0    0.63    0.45
   0  -3   0    0.22    0.54
   0   3  -1  452.16    5.12
   0   3  -1  449.51    6.55
   0  -3  -1  442.48    5.53
   0  -3   1  452.96    5.77
   0  -3   1  441.70    6.53
   0   3  -2 1775.90   40.52
   0   3   2 1826.41   42.62
   0   3  -2 1823.89   40.88
   0  -3   2 1715.43   39.73
   0  -3  -2 1778.17   41.74
   0   3   3  120.64    2.05
   0   3  -3  117.45    2.32
   0  -3   3  115.42    1.68
   0  -3  -3  123.98    1.56
   0   3   4  512.03    7.68
   0   3  -4  501.95    7.99
   0  -3   4  500.02    8.11
   0  -3  -4  505.73    7.47
   0   3   5  339.30    4.44
   0   3  -5  338.90    4.53
   0  -3   5  330.79    5.55
   0  -3  -5  335.58    4.21
   0   3   6  199.55    3.60
   0   3  -6  214.97    3.94
   0  -3   6  199.25    2.99
   0  -3  -6  209.74    2.76
   0   3   7  678.91   11.38
   0   3  -7  698.69   11.56
   0  -3   7  682.86   11.70
   0  -3  -7  702.94   11.32
   0   3   8   14.08    1.58
   0   3  -8   15.11    1.13
   0  -3   8   11.07    1.86
   0  -3  -8   13.75    0.93
   0   3   9    6.73    1.58
   0   3  -9    9.34    1.14
   0  -3   9    7.74    1.16
   0  -3  -9    8.71    0.92
   0   3  10   87.31    2.05
   0   3 -10   96.08    2.19
   0  -3  10   89.47    2.32
   0  -3 -10   91.14    2.75
   0   3  11    9.52    1.28
   0   3 -11   12.21    1.42
   0  -3  11    8.61    2.42
   0  -3 -11   13.82    1.19
   0   3  12   49.51    1.98
   0   3 -12   59.01    2.12
   0  -3  12   51.83    2.29
   0  -3 -12   58.27    2.76
   0   3  13  185.79    5.99
   0   3 -13  196.89    4.36
   0  -3  13  188.31    4.72
   0  -3 -13  193.49    3.88
   0   3  14   48.95    3.66
   0   3 -14   56.31    3.90
   0  -3  14   57.32    4.12
   0  -3 -14   54.19    3.22
   0   3  15   17.00    3.29
   0   3 -15   17.94    3.42
   0  -3  15   11.27    2.22
   0  -3 -15   18.62    1.77
   0   3  16    4.11    3.25
   0   3 -16    0.38    3.33
   0  -3  16    8.14    3.51
   0  -3 -16    3.51    2.78
   0   3  17    6.87    2.12
   0   3 -17    5.80    2.20
   0  -3  17    3.09    2.26
   0  -3 -17    0.97    1.55
   0   3  18    1.13    1.93
   0   3 -18    1.35    2.36
   0  -3  18    1.56    2.44
   0  -3 -18    0.38    1.64
   0   3  19   10.73    3.68
   0   3 -19   11.29    4.39
   0  -3  19   13.33    4.55
   0  -3 -19   14.41    3.20
   0   4   0 2587.52   72.27
   0  -4   0 2510.69   73.32
   0  -4   0 2449.59   73.38
   0   4  -1   23.92    0.86
   0   4  -1   25.35    1.26
   0  -4  -1   25.32    0.72
   0  -4   1   25.05    0.94
   0  -4   1   24.98    0.80
   0   4  -2  264.86    4.09
   0   4  -2  271.90    3.18
   0  -4  -2  261.86    3.22
   0  -4   2  265.90    4.18
   0  -4  -2  261.98    3.15
   0   4  -3  375.65    4.97
   0   4   3  387.56    4.81
   0   4  -3  376.82    4.23
   0  -4   3  367.73    4.95
   0  -4  -3  367.51    4.74
   0   4   4  209.31    2.63
   0   4  -4  210.63    2.86
   0  -4   4  202.17    3.72
   0  -4  -4  212.86    3.32
   0   4   5  252.63    4.08
   0   4  -5  257.07    3.50
   0  -4   5  245.21    4.44
   0  -4  -5  248.31    3.87
   0   4   6   30.38    1.52
   0   4  -6   33.51    1.90
   0  -4   6   32.03    1.88
   0  -4  -6   34.25    0.94
   0   4   7    4.27    1.28
   0   4  -7   -0.35    0.95
   0  -4   7    1.31    0.99
   0  -4  -7    0.96    0.74
   0   4   8   28.63    1.18
   0   4  -8   31.86    1.31
   0  -4   8   32.46    1.38
   0  -4  -8   31.82    1.07
   0   4   9   76.10    1.83
   0   4  -9   81.98    1.96
   0  -4   9   80.56    3.02
   0  -4  -9   76.49    1.62
   0   4  10  108.14    3.42
   0   4 -10  115.90    2.53
   0  -4  10  109.91    2.71
   0  -4 -10  103.97    2.97
   0   4  11  136.38    4.32
   0   4 -11  146.88    3.08
   0  -4  11  138.43    4.78
   0  -4 -11  135.08    2.67
   0   4  12  167.85    5.26
   0   4 -12  179.60    3.88
   0  -4  12  170.20    4.13
   0  -4 -12  166.36    3.32
   0   4  13   39.56    3.24
   0   4 -13   41.94    2.19
   0  -4  13   42.44    3.76
   0  -4 -13   42.46    2.84
   0   4  14   31.52    3.45
   0   4 -14   41.18    2.29
   0  -4  14   33.58    2.44
   0  -4 -14   36.03    1.76
   0   4  15   27.70    3.61
   0   4 -15   28.90    2.40
   0  -4  15   32.43    3.98
   0  -4 -15   29.85    2.87
   0   4  16   10.78    3.62
   0   4 -16   17.27    2.31
   0  -4  16   16.68    2.41
   0  -4 -16   15.64    1.79
   0   4  17    3.35    3.48
   0   4 -17    3.55    3.57
   0  -4  17    0.39    3.71
   0  -4 -17   -2.21    2.50
   0   4  18    0.23    1.91
   0   4 -18    5.78    3.87
   0  -4  18    0.30    2.44
   0  -4 -18    0.18    1.61
   0   4  19    0.70    2.08
   0   4 -19    3.72    2.57
   0  -4  19   -2.12    2.64
   0  -4 -19   -0.71    2.90
   0   5   0   -0.46    0.80
   0  -5   0    1.72    0.86
   0  -5   0    0.78    0.63
   0   5  -1   99.61    2.09
   0  -5   1   96.74    1.63
   0  -5  -1   93.91    1.97
   0  -5  -1   97.52    1.96
   0  -5   1   94.65    1.48
   0   5  -2    6.75    0.71
   0   5  -2    5.92    1.25
   0  -5  -2    4.95    0.68
   0  -5   2    5.49    0.81
   0  -5   2    5.40    0.74
   0  -5  -2    4.60    1.05
   0   5  -3   15.51    1.44
   0   5  -3   17.73    0.77
   0  -5  -3   16.53    0.84
   0  -5   3   16.09    1.45
   0  -5  -3   15.91    0.71
   0   5  -4  678.25   10.76
   0   5   4  674.63   10.42
   0   5  -4  662.49   10.16
   0  -5   4  651.24   12.06
   0  -5  -4  654.82   10.27
   0   5   5  366.40    5.97
   0   5  -5  380.00    6.67
   0  -5   5  349.12    5.31
   0  -5  -5  364.25    4.99
   0   5   6  143.71    2.96
   0   5  -6  151.55    2.53
   0  -5   6  144.02    3.44
   0  -5  -6  151.07    2.81
   0   5   7    4.61    1.37
   0   5  -7    4.41    1.72
   0  -5   7    9.33    1.74
   0  -5  -7    5.18    0.79
   0   5   8   53.54    1.46
   0   5  -8   60.11    1.68
   0  -5   8   57.44    1.69
   0  -5  -8   56.73    1.32
   0   5   9    2.90    1.66
   0   5  -9    2.83    1.20
   0  -5   9    0.39    1.24
   0  -5  -9    2.50    0.88
   0   5  10   35.68    1.52
   0   5 -10   38.11    2.74
   0  -5  10   34.47    2.76
   0  -5 -10   33.93    2.02
   0   5  11   77.66    3.34
   0   5 -11   88.27    3.78
   0  -5  11   78.19    2.61
   0  -5 -11   79.52    2.87
   0   5  12   -1.40    2.27
   0   5 -12   -1.71    2.60
   0  -5  12    0.58    2.65
   0  -5 -12    0.41    1.14
   0   5  13   13.34    2.80
   0   5 -13   15.63    3.12
   0  -5  13   13.26    2.01
   0  -5 -13   12.96    1.39
   0   5  14   30.16    3.52
   0   5 -14   42.51    3.81
   0  -5  14   35.82    4.00
   0  -5 -14   39.14    2.80
   0   5  15    0.68    2.96
   0   5 -15    3.94    3.34
   0  -5  15   -1.61    2.12
   0  -5 -15    1.28    1.43
   0   5  16   -0.83    3.07
   0   5 -16    1.00    2.14
   0  -5  16    2.04    3.57
   0  -5 -16   -0.49    2.51
   0   5  17    4.67    3.37
   0   5 -17   -0.07    2.33
   0  -5  17    3.97    2.39
   0  -5 -17    1.93    1.52
   0   5  18    1.50    3.15
   0   5 -18    4.89    2.56
   0  -5  18    5.14    4.25
   0  -5 -18    0.61    2.72
   0   5  19    0.29    2.08
   0   5 -19    3.10    2.72
   0  -5  19    6.95    2.77
   0  -5 -19   -0.35    1.75
   0   6   0  379.96    4.69
   0  -6   0  363.79    4.90
   0  -6   0  374.75    6.12
   0   6  -1   41.57    1.16
   0   6  -1   43.95    1.64
   0  -6   1   39.89    1.25
   0  -6   1   41.96    1.07
   0  -6  -1   39.21    1.51
   0  -6  -1   40.97    1.48
   0   6  -2  284.90    3.78
   0   6  -2  296.46    5.05
   0  -6  -2  272.69    3.80
   0  -6   2  271.48    3.41
   0  -6   2  275.97    4.89
   0  -6  -2  281.23    4.61
   0   6  -3  391.29    6.73
   0   6  -3  380.70    5.11
   0  -6  -3  365.20    5.41
   0  -6   3  372.09    5.58
   0  -6  -3  371.80    5.34
   0   6  -4   59.85    1.40
   0   6  -4   59.33    1.20
   0  -6  -4   55.48    1.36
   0  -6   4   57.03    1.42
   0  -6  -4   57.99    1.19
   0   6  -5  180.09    3.83
   0   6   5  182.62    3.35
   0   6  -5  175.66    2.50
   0  -6   5  174.98    3.90
   0  -6  -5  177.21    2.56
   0   6   6  121.46    2.02
   0   6  -6  127.16    2.28
   0  -6   6  117.44    2.31
   0  -6  -6  119.50    2.58
   0   6   7  213.56    3.37
   0   6  -7  216.16    4.80
   0  -6   7  201.39    3.61
   0  -6  -7  213.29    3.19
   0   6   8   -0.20    1.53
   0   6  -8    2.55    1.21
   0  -6   8    1.39    1.17
   0  -6  -8    3.21    0.81
   0   6   9   -0.63    1.05
   0   6  -9   -1.84    2.08
   0  -6   9    0.83    2.06
   0  -6  -9    0.71    0.89
   0   6  10   13.98    2.13
   0   6 -10   19.09    2.53
   0  -6  10   14.50    1.56
   0  -6 -10   14.84    1.08
   0   6  11   19.90    1.53
   0   6 -11   21.42    2.88
   0  -6  11   19.90    2.94
   0  -6 -11   18.46    1.23
   0   6  12   23.76    2.72
   0   6 -12   24.26    1.96
   0  -6  12   27.24    2.08
   0  -6 -12   20.60    2.16
   0   6  13    0.02    2.34
   0   6 -13    3.31    1.80
   0  -6  13    2.03    3.01
   0  -6 -13   -1.84    2.01
   0   6  14    2.73    2.76
   0   6 -14    3.95    1.92
   0  -6  14    5.86    2.00
   0  -6 -14    2.91    1.34
   0   6  15   -0.65    2.87
   0   6 -15   -6.17    3.46
   0  -6  15   -4.27    3.58
   0  -6 -15    0.85    2.32
   0   6  16    7.94    3.22
   0   6 -16    6.02    3.88
   0  -6  16    5.85    2.35
   0  -6 -16    3.61    1.60
   0   6  17    2.53    2.87
   0   6 -17    2.67    3.87
   0  -6  17    5.00    4.02
   0  -6 -17   -4.70    2.45
   0   6  18    2.05    3.17
   0   6 -18    2.37    4.23
   0  -6  18   -1.63    2.65
   0  -6 -18    0.78    1.63
   0  -7   0    1.66    1.11
   0  -7   0   -1.12    0.75
   0   7  -1  331.59    4.72
   0   7  -1  323.23    3.94
   0  -7   1  300.92    4.81
   0  -7  -1  312.36    4.48
   0  -7   1  306.95    5.53
   0  -7  -1  310.05    4.47
   0   7  -2   13.35    0.92
   0   7  -2   17.96    1.58
   0  -7   2   15.08    1.07
   0  -7   2   12.91    1.52
   0  -7  -2   13.15    1.43
   0  -7  -2   14.93    1.33
   0  -7  -2   13.45    1.34
   0   7  -3   41.49    1.28
   0   7  -3   41.37    0.75
   0  -7  -3   39.77    1.84
   0  -7   3   37.44    1.24
   0  -7  -3   40.29    1.62
   0   7  -4  132.80    2.29
   0   7  -4  135.66    2.00
   0  -7  -4  128.26    2.31
   0  -7   4  124.99    2.33
   0  -7  -4  132.56    2.74
   0   7  -5   24.12    1.93
   0   7  -5   24.80    0.94
   0  -7  -5   25.01    1.80
   0  -7   5   25.27    1.20
   0  -7  -5   24.20    1.46
   0   7  -6    0.86    0.51
   0   7   6    2.75    1.35
   0   7  -6   -0.08    1.72
   0  -7  -6    1.97    1.00
   0  -7   6    0.34    1.07
   0  -7  -6    1.49    0.76
   0   7  -7   54.39    1.73
   0   7   7   49.77    2.11
   0   7  -7   47.78    1.38
   0  -7   7   53.48    2.57
   0  -7  -7   48.04    1.26
   0   7   8   23.21    1.20
   0   7  -8   24.39    1.53
   0  -7   8   22.21    2.36
   0  -7  -8   21.91    1.63
   0   7   9    1.70    1.80
   0   7  -9   -1.01    2.19
   0  -7   9   -0.32    1.35
   0  -7  -9    1.92    1.45
   0   7  10   28.09    2.51
   0   7 -10   31.09    1.90
   0  -7  10   27.44    2.99
   0  -7 -10   27.64    2.02
   0   7  11    7.15    2.28
   0   7 -11    7.90    1.78
   0  -7  11   10.33    1.75
   0  -7 -11    8.94    1.90
   0   7  12   13.28    1.60
   0   7 -12   16.35    1.98
   0  -7  12   12.86    1.93
   0  -7 -12   11.97    1.27
   0   7  13    5.48    2.61
   0  -7  13    7.98    3.16
   0  -7 -13    4.71    2.08
   0   7  14    2.45    2.75
   0   7 -14   -0.71    2.04
   0  -7  14    1.35    2.08
   0  -7 -14    5.31    2.16
   0   7  15    7.62    3.11
   0   7 -15    9.32    2.31
   0  -7  15    4.05    2.34
   0  -7 -15    9.57    1.53
   0   7  16    7.43    3.28
   0   7 -16    2.95    2.35
   0  -7  16    1.44    2.46
   0  -7 -16    3.00    2.30
   0   7  17    3.77    2.99
   0   7 -17   -0.49    2.60
   0  -7  17    1.09    2.63
   0  -7 -17    4.03    2.48
   0   7  18   -1.32    3.19
   0   7 -18    5.13    2.79
   0  -7  18    3.84    4.54
   0  -7 -18    1.80    1.66
   0  -8   0  213.30    3.22
   0  -8   0  217.95    3.34
   0   8  -1  173.87    2.70
   0  -8   1  156.53    3.07
   0  -8   1  155.03    3.51
   0  -8  -1  164.77    3.45
   0   8  -2  121.28    2.12
   0   8  -2  120.88    2.02
   0  -8   2  111.92    2.34
   0  -8  -2  111.90    2.81
   0  -8   2  116.19    3.05
   0  -8  -2  112.89    2.66
   0  -8  -2  121.50    2.76
   0   8  -3    1.65    0.96
   0   8  -3    1.94    0.84
   0  -8  -3    0.34    0.78
   0  -8   3    1.48    0.93
   0  -8  -3    2.69    1.23
   0   8  -4   45.11    1.47
   0   8  -4   44.18    1.14
   0  -8  -4   39.54    2.06
   0  -8   4   39.54    1.38
   0  -8  -4   40.70    1.16
   0   8  -5    6.25    1.09
   0   8  -5    3.24    0.84
   0  -8  -5    5.15    1.05
   0  -8   5    5.89    1.75
   0  -8  -5    4.36    1.32
   0   8  -6   21.04    2.23
   0   8  -6   21.67    0.67
   0  -8  -6   18.42    2.09
   0  -8   6   23.03    2.12
   0  -8  -6   20.44    1.59
   0   8  -7   57.42    1.49
   0   8   7   56.59    1.57
   0   8  -7   64.13    1.92
   0  -8  -7   53.98    1.86
   0  -8   7   55.50    2.87
   0  -8  -7   56.15    2.01
   0   8  -8    7.49    1.07
   0   8   8    4.96    1.89
   0   8  -8    9.19    2.37
   0  -8  -8    9.18    1.37
   0  -8   8    5.36    1.40
   0  -8  -8    5.68    1.53
   0   8  -9  107.66    2.48
   0   8   9  119.74    3.83
   0   8  -9  129.68    4.53
   0  -8  -9  108.71    2.99
   0  -8   9  112.30    4.59
   0  -8  -9  107.33    2.22
   0   8  10   -0.54    1.28
   0   8 -10   -3.18    1.64
   0  -8  10   -3.69    2.66
   0   8  11    5.19    2.31
   0   8 -11    8.59    1.79
   0  -8  11    3.28    1.84
   0  -8 -11    6.17    1.89
   0   8  12    4.05    2.48
   0   8 -12    6.16    3.08
   0  -8  12    5.60    2.98
   0  -8 -12    2.49    1.95
   0   8  13    7.20    1.71
   0   8 -13    8.37    3.26
   0  -8  13    5.57    2.05
   0  -8 -13    6.85    2.18
   0   8  14    2.32    2.83
   0   8 -14   -1.53    3.37
   0  -8  14    1.56    3.64
   0  -8 -14    2.60    1.35
   0   8  15    3.24    3.09
   0   8 -15   -0.50    3.67
   0  -8  15    4.15    2.38
   0  -8 -15    1.95    2.38
   0   8 -16    9.14    3.84
   0   8  16    1.80    3.28
   0  -8 -16    2.03    2.26
   0  -8  16    2.48    4.17
   0  -8 -16    1.60    2.34
   0   8 -17   13.68    4.55
   0   8  17    6.69    3.11
   0  -8 -17   13.42    2.66
   0  -8  17    8.64    2.91
   0  -8 -17    5.29    1.65
   0  -9   0    0.40    1.20
   0  -9   0   -0.17    1.37
   0  -9   1    8.27    0.79
   0  -9   1    8.20    1.56
   0  -9  -1    9.31    0.89
   0  -9  -1    7.07    1.51
   0   9  -2    2.00    1.01
   0   9  -2    1.98    0.94
   0  -9   2    0.73    1.13
   0  -9  -2    4.03    0.87
   0  -9   2    1.66    0.95
   0  -9  -2    2.59    0.85
   0  -9  -2    4.11    1.37
   0   9  -3   30.16    1.13
   0   9  -3   25.93    1.30
   0  -9   3   25.78    1.24
   0  -9  -3   24.13    1.26
   0  -9  -3   25.32    1.08
   0  -9  -3   27.46    1.06
   0   9  -4   41.62    1.52
   0   9  -4   39.23    1.23
   0  -9  -4   33.66    2.13
   0  -9   4   34.62    1.43
   0  -9  -4   36.07    1.79
   0   9  -5   19.04    1.39
   0   9  -5   17.49    1.02
   0  -9  -5   16.81    1.28
   0  -9   5   17.50    2.12
   0  -9  -5   17.55    1.59
   0   9  -6   23.88    2.39
   0   9  -6   22.00    1.08
   0  -9  -6   15.83    2.28
   0  -9   6   16.79    2.32
   0  -9  -6   21.87    1.70
   0   9  -7   18.52    1.51
   0   9  -7   13.36    1.07
   0  -9  -7   13.86    1.48
   0  -9   7   14.98    1.50
   0  -9  -7   13.97    1.04
   0   9  -8   83.40    3.87
   0  -9   8   73.41    2.54
   0  -9  -8   71.68    3.85
   0  -9  -8   71.61    2.67
   0   9  -9  199.57    4.11
   0   9   9  220.78    4.59
   0   9  -9  240.56    5.12
   0  -9  -9  217.02    6.98
   0  -9   9  213.37    7.01
   0  -9  -9  203.62    5.19
   0   9 -10  155.64    4.03
   0   9  10  134.59    4.77
   0  -9 -10  130.05    3.93
   0  -9  10  139.46    4.03
   0  -9 -10  132.85    3.96
   0   9 -11   -0.83    1.20
   0   9  11   -1.50    1.43
   0   9 -11    2.43    2.93
   0  -9 -11    2.57    1.70
   0  -9  11   -0.32    2.87
   0  -9 -11   -1.82    1.86
   0   9 -12    1.17    1.40
   0   9  12    1.49    2.45
   0   9 -12    4.51    3.12
   0  -9 -12   -0.50    1.85
   0  -9  12    2.16    1.89
   0  -9 -12    1.65    1.23
   0   9 -13    5.86    3.32
   0   9  13    2.34    1.62
   0  -9 -13    3.67    1.96
   0  -9  13    5.51    2.19
   0  -9 -13    2.54    1.33
   0   9 -14    3.18    2.13
   0   9  14   -0.08    1.75
   0  -9 -14    0.99    2.12
   0  -9  14    3.77    2.30
   0  -9 -14    1.49    2.24
   0   9 -15    3.30    2.35
   0   9  15    4.12    3.09
   0  -9 -15    3.37    2.16
   0  -9  15   -1.81    2.47
   0  -9 -15    2.70    2.48
   0   9 -16    1.96    2.48
   0   9  16    2.08    3.37
   0  -9 -16   -2.11    2.36
   0  -9  16    2.22    2.71
   0  -9 -16    2.15    1.43
   0   9 -17    3.83    2.70
   0   9  17   -3.42    3.48
   0  -9 -17    2.20    4.17
   0  -9  17    5.56    4.69
   0  -9 -17    0.23    2.97
   0 -10   0    2.13    0.82
   0 -10   0   -0.73    0.92
   0 -10   1   -0.23    1.28
   0 -10   1    0.33    0.96
   0 -10  -1    3.28    1.52
   0 -10  -1    0.88    0.89
   0 -10   2   18.14    0.94
   0 -10   2   18.13    1.26
   0 -10  -2   18.88    1.91
   0 -10  -2   22.32    1.82
   0 -10  -2   18.70    1.73
   0  10  -3    6.90    1.85
   0  10  -3    3.43    1.01
   0 -10  -3    2.06    1.75
   0 -10   3    3.02    1.07
   0 -10  -3    2.79    1.56
   0 -10  -3    0.92    0.91
   0  10  -4    1.52    0.95
   0  10  -4    1.81    1.99
   0 -10   4    1.13    1.13
   0 -10  -4    1.97    1.12
   0 -10  -4    0.99    1.52
   0 -10  -4    1.91    1.42
   0  10  -5   -0.10    1.28
   0  10  -5    0.47    0.94
   0 -10  -5   -0.60    1.93
   0 -10   5    1.92    1.92
   0 -10  -5    1.49    0.89
   0  10  -6    9.42    1.51
   0  10  -6    7.43    1.02
   0 -10  -6    7.15    1.36
   0 -10   6    8.39    2.29
   0 -10  -6    6.10    1.60
   0  10  -7    8.40    2.66
   0  10  -7    8.66    1.08
   0 -10  -7    5.90    2.44
   0 -10   7    7.47    1.54
   0 -10  -7    6.53    1.71
   0  10  -8   20.94    1.87
   0  10  -8   18.83    1.24
   0 -10  -8   17.34    1.81
   0 -10   8   17.83    2.88
   0 -10  -8   17.49    1.23
   0  10  -9   18.46    1.96
   0  10  -9   17.96    1.26
   0 -10  -9   14.57    1.90
   0 -10   9   16.43    3.05
   0 -10  -9   16.31    1.25
   0  10 -10   -0.09    2.90
   0  10 -10    0.12    1.13
   0 -10 -10    1.83    1.70
   0 -10  10    2.06    1.71
   0 -10 -10   -0.52    1.09
   0  10 -11    0.69    1.17
   0  10  11   -0.17    1.44
   0  10 -11   -1.17    1.84
   0 -10 -11    2.73    1.80
   0 -10  11   -5.56    3.03
   0  10 -12    1.54    0.85
   0  10  12    4.95    2.54
   0  10 -12   -0.56    1.99
   0 -10 -12    2.56    3.25
   0 -10  12    0.88    2.12
   0 -10 -12    0.63    1.26
   0  10 -13    5.43    2.21
   0  10  13    9.49    2.90
   0 -10 -13    9.31    3.59
   0 -10  13   11.31    3.91
   0 -10 -13    9.64    2.29
   0  10 -14    0.55    1.58
   0  10  14    5.79    1.87
   0  10 -14    2.44    2.30
   0 -10 -14    3.45    3.61
   0 -10  14    2.06    2.42
   0 -10 -14    1.00    2.36
   0  10 -15    0.71    1.76
   0  10  15    5.15    3.37
   0  10 -15   10.58    2.53
   0 -10 -15    8.15    4.09
   0 -10  15    2.60    4.37
   0 -10 -15    3.41    1.43
   0  10 -16    0.72    2.59
   0  10  16   -1.52    3.29
   0 -10 -16    3.52    4.13
   0 -10  16    4.37    2.77
   0 -10 -16    0.59    2.44
   0 -11   0    3.59    1.60
   0 -11   0   -0.55    1.73
   0 -11   1    4.88    1.62
   0 -11   1    0.01    1.87
   0 -11  -1    3.90    1.08
   0 -11  -1    2.65    1.74
   0 -11   2   48.96    1.80
   0 -11  -2   46.44    1.78
   0 -11  -2   50.74    2.52
   0 -11  -2   46.00    1.60
   0  11  -3   37.90    1.73
   0  11  -3   38.30    0.97
   0 -11  -3   31.92    2.54
   0 -11   3   33.97    1.65
   0 -11  -3   35.55    2.31
   0 -11  -3   32.39    1.41
   0  11  -4    2.81    2.17
   0  11  -4    1.87    1.07
   0 -11  -4    2.73    2.07
   0 -11   4   -0.11    1.25
   0 -11  -4   -0.36    1.71
   0 -11  -4    4.49    1.60
   0  11  -5    1.69    1.02
   0  11  -5    1.90    2.29
   0 -11   5   -0.23    2.16
   0 -11  -5   -1.79    1.36
   0 -11  -5    1.14    1.75
   0 -11  -5    0.71    1.01
   0  11  -6    3.19    1.48
   0  11  -6    0.40    1.01
   0 -11  -6   -0.47    2.31
   0 -11   6    2.51    2.28
   0 -11  -6    1.90    1.62
   0  11  -7   16.49    2.89
   0  11  -7   12.38    1.15
   0 -11  -7   10.63    1.62
   0 -11   7   10.75    1.65
   0 -11  -7   10.24    1.89
   0  11  -8    8.18    1.83
   0  11  -8    8.56    1.11
   0 -11  -8    9.22    1.70
   0 -11   8   10.37    2.74
   0 -11  -8    7.70    1.85
   0  11  -9   -1.46    2.87
   0  11  -9    0.61    0.65
   0 -11  -9    0.21    2.79
   0 -11   9    3.26    1.66
   0 -11  -9    0.30    1.78
   0  11 -10    7.66    1.88
   0  11 -10    3.73    1.16
   0 -11 -10   -0.69    3.03
   0 -11  10    2.87    1.91
   0 -11 -10    3.49    1.93
   0  11 -11    6.32    2.05
   0  11 -11    4.79    1.24
   0 -11 -11    6.42    3.25
   0 -11  11    5.70    3.51
   0 -11 -11    9.58    2.09
   0  11 -12    6.35    2.16
   0  11 -12    3.68    1.33
   0 -11 -12    5.88    2.14
   0 -11  12    2.05    2.25
   0 -11 -12    6.86    2.20
   0  11 -13    0.63    3.63
   0  11 -13    0.56    1.40
   0 -11 -13    1.41    2.17
   0 -11  13   -0.77    3.78
   0 -11 -13   -1.52    2.25
   0  11 -14   -5.28    3.89
   0  11  14    1.74    1.88
   0 -11 -14    5.02    2.35
   0 -11  14    1.67    2.46
   0 -11 -14   -0.20    1.49
   0  11 -15   -0.11    4.13
   0  11  15    2.32    2.00
   0 -11 -15    3.15    2.45
   0 -11  15   -0.47    4.41
   0 -11 -15    1.01    1.62
   0 -12   0    7.53    1.87
   0 -12   0    6.05    2.01
   0 -12   1    0.52    1.03
   0 -12   1   -1.78    1.97
   0 -12  -1   -0.13    1.82
   0 -12  -1    0.54    1.12
   0 -12  -1   -0.45    1.12
   0 -12   2    1.79    1.66
   0 -12   2   -2.46    2.16
   0 -12  -2    4.59    2.07
   0 -12  -2    4.35    1.15
   0 -12  -2    2.07    1.15
   0 -12   3   96.75    2.76
   0 -12  -3   92.70    2.93
   0 -12  -3   92.95    2.55
   0 -12  -3   89.84    3.49
   0  12  -4   44.39    2.16
   0 -12   4   35.95    2.04
   0 -12  -4   30.13    3.11
   0 -12  -4   40.18    2.77
   0 -12  -4   39.27    2.55
   0  12  -5   72.46    2.46
   0  12  -5   67.20    1.80
   0 -12  -5   62.47    3.75
   0 -12   5   65.73    3.69
   0 -12  -5   58.28    3.02
   0 -12  -5   60.20    1.96
   0  12  -6    4.33    2.62
   0  12  -6   -0.39    1.07
   0 -12  -6    1.14    1.59
   0 -12   6   -0.23    2.45
   0 -12  -6    1.42    1.92
   0 -12  -6    1.24    1.09
   0  12  -7    0.95    1.68
   0  12  -7    0.23    0.65
   0 -12  -7    4.57    1.60
   0 -12   7   -0.88    1.60
   0 -12  -7    2.63    1.85
   0  12  -8   -0.49    2.93
   0  12  -8    1.84    1.08
   0 -12  -8    3.50    2.74
   0 -12   8    1.79    2.81
   0 -12  -8    1.09    1.89
   0  12  -9    0.88    1.90
   0  12  -9    0.15    1.08
   0 -12  -9    1.71    1.79
   0 -12   9    4.55    1.72
   0 -12  -9    1.04    1.91
   0  12 -10   10.78    2.14
   0  12 -10    6.57    1.21
   0 -12 -10    9.29    2.04
   0 -12  10    7.00    2.20
   0 -12 -10    6.40    2.12
   0  12 -11   -0.98    3.45
   0  12 -11    0.29    1.21
   0 -12 -11    0.80    1.98
   0 -12  11   -1.65    3.46
   0 -12 -11   -2.47    2.05
   0  12 -12   -0.93    3.59
   0  12 -12    1.58    1.25
   0 -12 -12    0.15    2.14
   0 -12  12    1.90    2.26
   0 -12 -12    1.17    2.27
   0  12 -13   -2.99    2.38
   0 -12  13    2.84    4.03
   0 -12 -13    0.85    3.77
   0 -12 -13   -0.69    1.48
   0  12 -14   -1.34    2.44
   0 -12  14    0.21    2.61
   0 -12 -14    2.02    3.97
   0 -12 -14    1.78    1.60
   0 -13   0   -0.02    1.86
   0 -13   0    0.36    1.24
   0 -13   1    1.95    1.96
   0 -13   1    5.61    1.38
   0 -13  -1    2.85    1.27
   0 -13  -1    4.25    2.10
   0 -13  -1    4.08    1.28
   0 -13   2   10.15    2.00
   0 -13   2    7.24    2.43
   0 -13  -2    5.45    2.37
   0 -13  -2   11.11    2.22
   0 -13  -2   12.45    2.26
   0 -13   3   39.14    3.20
   0 -13  -3   37.09    3.21
   0 -13  -3   38.44    1.75
   0 -13  -3   34.29    2.68
   0 -13   4    2.04    1.52
   0 -13  -4    1.95    1.53
   0 -13  -4   -0.23    1.29
   0 -13  -4    1.51    2.01
   0  13  -5    0.99    1.70
   0 -13   5    1.67    1.60
   0 -13  -5    6.09    2.58
   0 -13  -5   -1.49    2.11
   0 -13  -5    2.60    1.20
   0  13  -6   11.91    1.25
   0  13  -6   18.37    3.06
   0 -13   6   13.38    2.97
   0 -13  -6   11.75    1.87
   0 -13  -6    9.04    2.28
   0 -13  -6   10.32    1.36
   0  13  -7    6.65    1.18
   0  13  -7   10.01    3.10
   0 -13   7    5.27    1.81
   0 -13  -7    6.78    3.06
   0 -13  -7    5.06    2.21
   0 -13  -7    7.20    2.12
   0  13  -8    2.76    1.12
   0  13  -8    2.69    2.74
   0 -13   8    1.34    2.92
   0 -13  -8    4.05    1.92
   0 -13  -8    2.39    1.39
   0 -13  -8    1.86    2.05
   0  13  -9   -1.31    1.99
   0  13  -9    1.80    1.13
   0 -13  -9    2.37    1.93
   0 -13   9    0.87    1.93
   0 -13  -9    2.80    2.03
   0  13 -10    0.54    3.46
   0  13 -10    1.07    1.14
   0 -13 -10    1.83    3.40
   0 -13  10    1.50    2.07
   0 -13 -10    0.65    2.14
   0  13 -11    3.91    2.30
   0 -13  11   -2.29    3.78
   0 -13 -11    0.03    3.72
   0 -13 -11    3.11    2.26
   0  13 -12   -1.25    2.39
   0 -13  12   -0.01    2.42
   0 -13 -12    0.67    3.68
   0 -13 -12    2.15    2.34
   0  13 -13    4.13    2.54
   0 -13  13    7.00    4.23
   0 -13 -13    3.64    2.45
   0 -13 -13   -0.37    1.57
   0 -14   0    5.39    2.33
   0 -14   0    8.10    2.41
   0 -14   1    1.33    2.02
   0 -14   1   -0.70    2.32
   0 -14  -1    3.34    2.21
   0 -14  -1   -0.27    1.33
   0 -14  -1    0.21    2.16
   0 -14   2    2.71    1.24
   0 -14   2    2.86    1.49
   0 -14  -2    2.97    1.46
   0 -14  -2    2.05    1.35
   0 -14  -2    4.64    2.18
   0 -14   3    5.82    2.53
   0 -14  -3    5.28    1.60
   0 -14  -3    6.56    2.24
   0 -14  -3    4.12    2.22
   0 -14   4    3.81    2.57
   0 -14  -4    1.80    2.56
   0 -14  -4   -3.32    2.12
   0 -14  -4   -1.21    1.26
   0 -14   5    7.56    1.87
   0 -14  -5    7.95    1.89
   0 -14  -5   10.94    1.51
   0 -14  -5    8.66    1.45
   0  14  -6    1.55    1.67
   0 -14   6    5.20    2.86
   0 -14  -6    5.37    2.87
   0 -14  -6    0.80    2.24
   0 -14  -6   -0.70    1.25
   0  14  -7   -4.65    2.70
   0 -14   7   -0.26    1.83
   0 -14  -7    1.02    1.83
   0 -14  -7    0.68    2.25
   0 -14  -7    0.50    2.18
   0  14  -8   -1.20    1.75
   0  14  -8   -0.68    0.68
   0 -14  -8    0.47    2.75
   0 -14   8    3.04    3.21
   0 -14  -8    1.05    1.45
   0 -14  -8   -0.02    2.17
   0  14  -9    2.59    3.03
   0 -14  -9   -0.67    2.88
   0 -14  -9    1.75    2.53
   0 -14   9   -1.01    2.08
   0 -14  -9    0.13    2.26
   0  14 -10    2.37    2.03
   0 -14 -10   -1.10    2.19
   0 -14 -10    2.59    1.62
   0 -14  10    0.03    2.16
   0 -14 -10    0.05    2.40
   0  14 -11    5.70    2.41
   0 -14  11   -0.11    3.94
   0 -14 -11   -0.01    2.35
   0 -14 -11    1.06    2.41
   0  14 -12    2.40    4.13
   0 -14  12    1.10    2.52
   0 -14 -12    0.69    2.46
   0 -14 -12    0.99    1.52
   0 -15   0    2.04    2.39
   0 -15   0    1.51    1.49
   0 -15   0   -0.57    1.49
   0 -15   1    1.44    2.24
   0 -15   1    3.82    2.49
   0 -15  -1    2.79    2.38
   0 -15  -1   -0.71    2.37
   0 -15  -1    0.81    1.47
   0 -15   2    2.61    2.61
   0 -15  -2    3.05    2.51
   0 -15  -2    1.61    2.37
   0 -15  -2    1.97    1.45
   0 -15   3    2.59    1.61
   0 -15  -3    0.15    2.64
   0 -15  -3    0.70    1.43
   0 -15  -3    0.53    1.42
   0 -15   4    3.12    2.75
   0 -15  -4    1.23    1.68
   0 -15  -4    2.29    2.29
   0 -15  -4    0.44    1.40
   0 -15   5    1.04    1.81
   0 -15  -5    2.49    2.89
   0 -15  -5   -1.55    2.31
   0 -15  -5    1.33    1.39
   0 -15   6    3.67    3.79
   0 -15  -6    0.59    1.93
   0 -15  -6    2.06    1.52
   0 -15  -6    3.73    2.28
   0  15  -7   -1.17    1.84
   0 -15   7    3.92    3.91
   0 -15  -7   -1.01    2.78
   0 -15  -7    2.96    2.51
   0 -15  -7    1.60    2.37
   0  15  -8    0.32    3.19
   0 -15   8    1.12    2.57
   0 -15  -8    2.72    2.94
   0 -15  -8    2.88    1.60
   0 -15  -8    1.05    2.43
   0  15  -9    3.93    1.99
   0 -15   9    1.14    4.31
   0 -15  -9   -2.91    1.90
   0 -15  -9   -2.24    2.60
   0 -15  -9    0.63    2.38
   0  15 -10    3.47    2.11
   0 -15  10    0.96    2.40
   0 -15 -10   -4.21    3.34
   0 -15 -10    2.19    1.67
   0 -15 -10   -1.20    2.49
   0 -16   0    0.44    2.49
   0 -16   0   -0.09    2.57
   0 -16   0    0.14    2.32
   0 -16   1    2.40    2.47
   0 -16   1   -0.01    1.61
   0 -16  -1    0.35    2.68
   0 -16  -1   -0.17    1.56
   0 -16  -1    1.73    2.57
   0 -16   2    0.18    2.71
   0 -16  -2   -1.36    1.69
   0 -16  -2    1.04    2.48
   0 -16  -2   -1.01    2.49
   0 -16   3    1.31    2.85
   0 -16  -3    4.41    2.79
   0 -16  -3   -1.06    2.49
   0 -16  -3    2.48    2.47
   0 -16   4   -0.38    2.18
   0 -16  -4   -1.81    2.96
   0 -16  -4    0.65    1.54
   0 -16  -4    2.73    2.47
   0 -16   5   -0.61    3.79
   0 -16  -5   -0.15    1.61
   0 -16  -5    1.48    2.45
   0 -16   6   -0.07    2.43
   0 -16  -6    4.82    2.87
   0 -16  -6    2.50    1.59
   0 -16  -6    0.59    2.46
   0 -16   7    3.03    4.28
   0 -16  -7    3.25    1.84
   0 -16  -7    1.69    2.79
   0 -16  -7    2.50    2.58
   0  16  -8    3.78    2.08
   0 -16   8    5.23    2.71
   0 -16  -8   -2.40    1.91
   0 -16  -8    0.11    2.68
   0 -16  -8    4.11    2.55
   0 -17   0   -0.93    2.72
   0 -17   0    1.94    1.70
   0 -17   0    0.03    1.84
   0 -17   1   -2.05    3.51
   0 -17   1    2.05    1.63
   0 -17  -1   -0.68    2.96
   0 -17  -1    6.01    2.88
   0 -17  -1    2.30    2.94
   0 -17   2   -0.36    2.20
   0 -17  -2   -2.25    3.00
   0 -17  -2    1.14    1.67
   0 -17  -2    0.10    2.77
   0 -17   3   -1.34    3.75
   0 -17  -3   -0.62    1.77
   0 -17  -3    1.82    2.73
   0 -17  -3    1.29    2.67
   0 -17   4    0.54    2.41
   0 -17  -4    0.76    1.64
   0 -17  -4    0.78    2.74
   0 -17  -4    1.60    2.72
   0 -17   5   -0.34    4.06
   0 -17  -5    4.23    2.88
   0 -17  -5    2.82    2.83
   0 -17  -5    2.00    2.66
   1   0 -19   24.42    4.25
   1   0 -19   33.77    2.26
  -1   0  19   23.68    2.51
   1   0 -18    3.50    1.64
   1   0 -18    1.04    1.62
  -1   0  18    1.95    2.97
   1   0 -17    1.30    1.48
   1   0 -17    0.71    2.47
  -1   0  17    1.16    1.96
   1   0 -16    1.28    1.36
   1   0 -16    1.28    2.53
  -1   0  16    3.67    2.96
   1   0 -15   43.87    3.05
  -1   0  15   36.87    3.57
   1   0 -14   -1.30    2.18
  -1   0  14    0.06    1.52
   1   0 -13    0.10    1.17
  -1   0  13   -0.24    2.29
   1   0 -12   -1.18    1.16
  -1   0  12   -0.68    1.27
   1   0 -11   44.28    1.43
  -1   0  11   37.39    2.40
   1   0 -10   -0.58    0.87
  -1   0  10    3.94    1.57
   1   0  -9    3.97    0.74
   1   0  -9    4.16    1.36
  -1   0   9    3.81    0.90
   1   0  -8    0.39    1.06
   1   0  -8   -0.03    1.21
  -1   0   8    2.29    1.23
   1   0  -7   57.84    1.09
   1   0  -7   59.46    1.18
  -1   0   7   57.83    1.81
   1   0  -6   -0.29    0.98
   1   0  -6   -1.59    1.07
  -1   0   6    2.25    1.03
   1   0  -5   12.71    1.04
   1   0  -5   13.81    1.07
  -1   0   5   15.39    0.64
   1   0  -4    0.27    0.85
   1   0  -4    0.25    0.51
  -1   0   4   -0.17    0.40
  -1   0   4    0.07    0.46
   1   0  -3  198.41    2.85
   1   0  -3  201.27    2.81
  -1   0   3  201.54    2.55
  -1   0   3  195.84    2.50
   1   0  -2   -0.46    0.57
  -1   0   2   -0.25    0.71
  -1   0   2    1.25    0.67
  -1   0   1 5147.33  232.39
   1   0   0   -0.02    0.56
  -1   0   0   -0.01    0.45
   1   0   1  832.62   14.03
  -1   0  -1  797.67   12.20
   1   0   2   -1.01    1.17
  -1   0  -2   -1.19    0.67
   1   0   3   67.55    1.32
  -1   0  -3   66.38    1.24
   1   0   4    0.91    0.82
  -1   0  -4   -0.23    0.75
   1   0   5  225.12    4.18
  -1   0  -5  229.24    3.21
   1   0   6   -0.98    0.95
  -1   0  -6    0.68    0.91
   1   0   7  370.95    7.25
  -1   0  -7  380.23    7.16
   1   0   8    0.27    1.83
  -1   0  -8   -0.29    1.73
   1   0   9   85.54    3.18
  -1   0  -9   85.81    2.03
   1   0  10    2.36    2.12
  -1   0 -10   -0.41    1.98
   1   0  11    6.12    2.30
  -1   0 -11    1.81    1.31
   1   0  12    2.76    2.59
  -1   0 -12    3.66    2.45
   1   0  13    3.14    2.79
  -1   0 -13    2.06    1.59
   1   0  14    0.76    1.83
  -1   0 -14   -2.12    1.66
   1   0  15    1.61    1.98
  -1   0 -15    3.59    3.12
   1   0  16    0.88    2.14
  -1   0 -16    1.90    2.04
   1   0  17    7.29    2.40
  -1   0 -17    7.76    3.82
   1   0  18   -2.47    4.08
  -1   0 -18   -2.32    2.33
   1   0  19    5.87    4.71
  -1   0 -19    6.83    2.65
   1   1 -19   -0.71    3.38
   1   1 -19    3.66    3.12
  -1   1  19    1.33    3.19
   1  -1 -19   -1.62    3.85
   1  -1 -19    3.05    2.86
  -1  -1  19    3.35    3.36
   1   1 -18    0.94    1.51
   1   1 -18    1.99    2.82
  -1   1  18    0.22    2.87
   1  -1 -18   -0.86    3.45
   1  -1 -18    1.34    2.63
  -1  -1  18    4.19    1.87
   1   1 -17    0.66    1.37
   1   1 -17    1.63    1.59
  -1   1  17    1.09    1.89
   1  -1 -17    0.91    1.53
   1  -1 -17   -1.89    2.34
  -1  -1  17   -1.91    2.79
   1   1 -16    3.08    1.67
  -1   1  16    2.71    2.92
   1  -1 -16    0.37    1.47
   1  -1 -16    3.47    1.50
  -1  -1  16    4.67    1.89
   1   1 -15    3.52    1.59
  -1   1  15    3.20    1.67
   1  -1 -15    3.14    1.40
   1  -1 -15    4.65    1.43
  -1  -1  15    1.84    2.95
   1   1 -14    2.18    1.50
  -1   1  14    1.82    2.47
   1  -1 -14    3.10    1.27
   1  -1 -14    4.85    2.05
  -1  -1  14    4.08    1.66
   1   1 -13  125.34    2.86
  -1   1  13  112.59    4.30
   1  -1 -13  102.64    2.60
   1  -1 -13  122.82    3.62
  -1  -1  13  118.18    4.52
   1   1 -12  148.71    2.98
  -1   1  12  137.13    3.17
   1  -1 -12  127.33    2.72
   1  -1 -12  149.94    3.84
  -1  -1  12  137.38    3.21
   1   1 -11   83.24    2.01
  -1   1  11   74.17    2.97
   1  -1 -11   75.02    1.76
   1  -1 -11   81.88    2.55
  -1  -1  11   72.43    3.10
   1   1 -10    9.21    1.08
  -1   1  10   11.38    1.07
   1  -1 -10    8.63    0.96
   1  -1 -10   13.76    1.48
  -1  -1  10   10.14    1.81
   1   1  -9   15.90    1.03
  -1   1   9   14.31    1.49
   1  -1  -9   15.27    1.46
   1  -1  -9   16.79    1.37
  -1  -1   9   15.05    1.09
   1   1  -8   14.08    0.68
   1   1  -8   16.20    1.53
  -1   1   8   12.37    0.83
   1  -1  -8   13.07    1.40
   1  -1  -8   16.13    1.24
  -1  -1   8   14.47    0.97
   1   1  -7   68.81    1.50
   1   1  -7   73.25    1.38
  -1   1   7   69.97    1.24
   1  -1  -7   68.29    1.31
   1  -1  -7   72.45    1.18
  -1  -1   7   69.72    1.39
   1   1  -6  300.22    4.08
   1   1  -6  312.21    5.09
  -1   1   6  306.74    4.45
   1  -1  -6  296.73    3.95
   1  -1  -6  314.19    4.47
  -1  -1   6  304.26    4.18
   1   1  -5    5.52    0.79
   1   1  -5    6.51    1.16
  -1   1   5    6.49    0.50
   1  -1  -5    5.06    1.16
   1  -1  -5    6.18    0.84
  -1  -1   5    7.04    1.15
  -1   1   4   57.89    1.00
   1   1  -4   60.37    1.12
   1   1  -4   57.76    1.08
  -1   1   4   56.30    1.31
   1  -1  -4   58.41    1.08
  -1  -1   4   56.35    1.05
   1  -1  -4   59.35    1.11
  -1   1   3   65.79    0.92
   1   1  -3   69.03    1.17
   1   1  -3   67.57    1.72
  -1   1   3   67.47    1.46
   1  -1  -3   67.49    1.10
  -1  -1   3   66.94    1.05
  -1  -1   3   64.49    1.55
   1  -1  -3   68.57    1.74
  -1   1   2 2958.89   94.69
   1   1  -2 3114.08   97.04
   1   1  -2 3050.89   98.23
  -1   1   2 3030.61   93.75
  -1  -1   2 2978.73   93.72
  -1  -1   2 2977.27   96.42
   1  -1  -2 2986.28   99.56
  -1   1   1  667.23    9.00
  -1   1   1  661.66   10.35
  -1  -1   1  634.58    8.87
   1  -1  -1  668.10    9.84
  -1   1   0   11.01    1.18
  -1   1   0    8.93    0.61
   1  -1   0    8.72    0.77
  -1  -1   0    9.51    0.70
   1   1   1   17.44    1.50
  -1   1  -1   16.79    0.84
   1  -1   1   17.50    0.65
  -1  -1  -1   17.19    0.84
   1   1   2 2482.00   73.34
  -1   1  -2 2511.35   69.32
   1  -1   2 2564.29   70.68
  -1  -1  -2 2446.89   68.79
   1   1   3  162.22    2.37
  -1   1  -3  160.65    2.08
   1  -1   3  156.57    2.07
  -1  -1  -3  155.18    2.25
   1   1   4   30.24    1.79
  -1   1  -4   31.13    0.98
   1  -1   4   32.17    1.01
  -1  -1  -4   29.17    1.63
   1   1   5   91.01    1.80
  -1   1  -5   90.39    1.62
   1  -1   5   89.32    1.64
  -1  -1  -5   85.19    2.46
   1   1   6    4.50    1.05
  -1   1  -6    6.19    1.55
   1  -1   6    6.66    1.62
  -1  -1  -6    1.23    1.62
   1   1   7 1210.71   26.44
  -1   1  -7 1243.48   25.80
   1  -1   7 1208.74   28.29
  -1  -1  -7 1218.64   28.29
   1   1   8    6.81    2.03
  -1   1  -8    9.39    1.84
   1  -1   8    8.89    1.91
  -1  -1  -8    7.94    1.19
   1   1   9   84.70    3.19
  -1   1  -9   91.06    2.05
   1  -1   9   90.97    3.20
  -1  -1  -9   85.79    2.10
   1   1  10   69.90    3.24
  -1   1 -10   76.81    3.15
   1  -1  10   74.58    3.28
  -1  -1 -10   77.36    3.11
   1   1  11    9.63    2.46
  -1   1 -11    9.77    1.46
   1  -1  11    9.04    2.52
  -1  -1 -11    8.25    1.39
   1   1  12    6.66    2.50
  -1   1 -12   -0.02    1.50
   1  -1  12   -1.19    2.61
  -1  -1 -12    4.45    2.34
   1   1  13    3.04    2.77
  -1   1 -13    3.14    2.61
   1  -1  13    2.50    1.74
  -1  -1 -13    2.19    1.61
   1   1  14    7.15    3.17
  -1   1 -14    9.95    1.92
   1  -1  14   12.59    2.04
  -1  -1 -14   10.28    2.97
   1   1  15    0.79    3.33
  -1   1 -15   -1.99    1.91
   1  -1  15    2.05    2.05
  -1  -1 -15   -1.08    1.87
   1   1  16   11.12    2.41
  -1   1 -16   16.46    3.66
   1  -1  16   17.02    3.92
  -1  -1 -16   13.99    3.71
   1   1  17   -1.83    2.42
  -1   1 -17    1.56    2.20
   1  -1  17   -0.57    3.83
  -1  -1 -17    3.88    2.15
   1   1  18   -3.78    2.52
  -1   1 -18   -2.84    3.91
   1  -1  18    1.64    2.49
  -1  -1 -18   -1.29    3.89
   1   1  19    4.73    4.35
  -1   1 -19   -0.48    4.15
   1  -1  19   -2.49    2.66
  -1  -1 -19    1.90    2.46
   1   2 -19    8.85    2.86
   1   2 -19   16.80    2.19
  -1   2  19    9.03    3.35
   1  -2 -19   18.02    4.33
   1  -2 -19   10.20    2.96
  -1  -2  19   10.02    2.32
   1   2 -18    0.89    1.41
   1   2 -18    1.91    2.04
  -1   2  18    0.02    1.95
   1  -2 -18    1.99    3.67
   1  -2 -18   -0.38    1.51
  -1  -2  18   -2.59    3.13
   1   2 -17    0.86    3.13
  -1   2  17   -2.84    3.06
   1  -2 -17    0.85    2.68
   1  -2 -17    2.74    1.37
  -1  -2  17   -0.19    1.79
   1   2 -16    4.81    3.03
  -1   2  16    3.99    2.88
   1  -2 -16    4.10    2.65
   1  -2 -16    7.45    2.42
  -1  -2  16   12.27    3.36
   1   2 -15   13.10    2.96
  -1   2  15   12.50    1.72
   1  -2 -15   14.13    1.61
   1  -2 -15   11.72    2.35
  -1  -2  15   14.63    1.97
   1   2 -14    1.52    2.49
  -1   2  14    3.35    2.33
   1  -2 -14    0.09    1.34
   1  -2 -14    1.22    1.96
  -1  -2  14    0.35    2.62
   1   2 -13   21.92    2.65
  -1   2  13   15.80    2.47
   1  -2 -13   16.14    1.45
   1  -2 -13   15.67    1.26
  -1  -2  13   16.19    1.69
   1   2 -12  146.74    4.51
  -1   2  12  140.35    3.15
   1  -2 -12  135.27    2.92
   1  -2 -12  141.87    2.59
  -1  -2  12  136.83    3.38
   1   2 -11  124.58    3.81
  -1   2  11  127.67    3.57
   1  -2 -11  107.13    2.40
   1  -2 -11  120.50    2.11
  -1  -2  11  122.44    3.91
   1   2 -10  103.90    3.14
  -1   2  10   96.57    2.74
   1  -2 -10   89.80    2.83
   1  -2 -10   98.52    2.35
  -1  -2  10   95.14    2.23
   1   2  -9    2.83    1.02
  -1   2   9    1.24    0.78
   1  -2  -9    2.39    1.47
   1  -2  -9    3.24    1.15
  -1  -2   9    2.32    1.01
   1   2  -8    3.12    0.92
  -1   2   8   -0.53    1.10
   1  -2  -8    0.74    0.85
   1  -2  -8    1.85    1.02
  -1  -2   8    2.33    0.92
   1   2  -7    0.13    0.72
   1   2  -7    0.79    0.86
  -1   2   7    1.69    0.59
   1  -2  -7    0.65    1.32
   1  -2  -7    1.38    0.55
  -1  -2   7    0.97    0.84
   1   2  -6   32.13    0.88
   1   2  -6   30.00    1.68
  -1   2   6   29.82    1.10
   1  -2  -6   31.54    1.04
   1  -2  -6   32.30    1.02
  -1  -2   6   28.80    1.07
   1   2  -5   10.89    0.65
   1   2  -5   13.24    1.37
   1  -2  -5   13.31    0.85
   1  -2  -5   11.37    0.71
  -1  -2   5   10.34    1.39
  -1   2   4  229.25    2.46
   1   2  -4  224.00    2.37
   1   2  -4  231.50    3.98
  -1   2   4  218.25    3.58
   1  -2  -4  221.87    2.96
  -1  -2   4  219.74    2.99
   1  -2  -4  227.69    2.47
  -1   2   3  161.84    1.45
   1   2  -3  161.61    1.91
   1   2  -3  157.88    2.19
  -1   2   3  157.48    2.72
   1  -2  -3  159.06    2.94
  -1  -2   3  157.39    2.16
  -1  -2   3  154.87    1.77
   1   2  -2    0.23    0.73
  -1   2   2    3.47    1.14
   1  -2  -2   -0.01    0.74
  -1  -2   2    0.62    0.46
  -1  -2   2    0.27    1.28
  -1   2   1 1174.31   18.42
  -1   2   1 1038.65   20.82
  -1  -2   1 1042.86   19.79
   1  -2  -1 1071.54   20.20
  -1   2   0 4483.06  177.17
  -1   2   0 4480.16  184.98
   1  -2   0 4643.08  184.06
   1  -2   0 4428.46  186.02
  -1  -2   0 4367.47  181.41
  -1   2  -1 9757.44  692.78
   1   2   1 9909.76  717.11
  -1   2  -1 9999.00  715.42
   1  -2   1 9725.17  682.07
  -1  -2  -1 9900.95  720.34
   1   2   2 1331.25   28.06
  -1   2  -2 1369.79   26.75
   1  -2   2 1385.41   28.57
  -1  -2  -2 1344.90   30.48
   1   2   3  466.42    8.31
  -1   2  -3  459.96    7.00
   1  -2   3  457.95    6.12
  -1  -2  -3  456.20    7.89
   1   2   4   16.59    1.71
  -1   2  -4   14.83    0.82
   1  -2   4   12.50    1.38
  -1  -2  -4   13.85    1.01
   1   2   5  213.21    4.31
  -1   2  -5  217.15    3.90
   1  -2   5  219.81    3.95
  -1  -2  -5  211.70    3.20
   1   2   6    1.59    1.74
  -1   2  -6    4.72    0.92
   1  -2   6    7.03    1.58
  -1  -2  -6    3.77    1.65
   1   2   7   31.94    1.40
  -1   2  -7   32.71    1.25
   1  -2   7   31.65    2.05
  -1  -2  -7   27.83    2.05
   1   2   8   -0.18    1.19
  -1   2  -8    1.84    1.68
   1  -2   8   -1.98    1.74
  -1  -2  -8    0.35    1.02
   1   2   9   21.27    2.48
  -1   2  -9   25.45    1.35
  -1  -2  -9   21.76    1.38
   1   2  10    5.81    2.32
  -1   2 -10   10.66    2.15
   1  -2  10    8.24    2.25
  -1  -2 -10    5.75    2.14
   1   2  11    1.65    1.44
  -1   2 -11    0.68    2.18
   1  -2  11   -1.24    1.44
  -1  -2 -11    3.81    2.18
   1   2  12    0.40    1.56
   1  -2  12    3.23    1.57
  -1  -2 -12   -1.84    1.45
   1   2  13    1.45    1.72
  -1   2 -13    2.02    1.62
   1  -2  13    2.71    1.75
  -1  -2 -13    5.88    2.60
   1   2  14   25.10    2.25
  -1   2 -14   23.26    3.45
   1  -2  14   23.21    3.60
  -1  -2 -14   23.57    2.04
   1   2  15   26.88    3.98
  -1   2 -15   28.57    2.38
   1  -2  15   20.63    4.10
  -1  -2 -15   26.62    3.65
   1   2  16    1.04    3.54
  -1   2 -16    2.44    2.15
   1  -2  16    1.76    2.24
  -1  -2 -16    2.50    2.05
   1   2  17    4.29    3.95
  -1   2 -17   -0.07    3.79
   1  -2  17    3.51    2.48
  -1  -2 -17    6.28    3.57
   1   2  18    5.34    4.26
  -1   2 -18    2.19    2.50
   1  -2  18   10.35    4.29
  -1  -2 -18    2.92    2.39
   1   2  19    4.40    2.82
  -1   2 -19    3.29    2.69
   1  -2  19    2.40    4.60
  -1  -2 -19    3.90    4.18
   1   3 -19    0.41    2.50
   1   3 -19   -3.26    3.87
  -1   3  19    2.59    2.95
   1  -3 -19    1.06    2.55
   1  -3 -19    1.50    1.60
  -1  -3  19    5.26    3.61
   1   3 -18    2.22    1.40
   1   3 -18    0.06    2.17
  -1   3  18    1.45    1.65
   1  -3 -18    0.06    2.42
   1  -3 -18    2.89    2.39
  -1  -3  18    1.24    1.99
  -1   3  17    4.51    3.01
   1   3 -17    4.45    2.06
  -1  -3  17    0.16    3.53
   1  -3 -17    5.28    3.73
   1   3 -16    3.46    1.93
  -1   3  16    5.05    2.76
   1  -3 -16   -2.20    2.76
   1  -3 -16    0.90    2.27
  -1  -3  16    3.58    1.99
   1   3 -15    1.21    1.80
  -1   3  15    0.95    1.53
   1  -3 -15    1.56    2.51
   1  -3 -15    1.46    1.23
  -1  -3  15    1.40    1.82
   1   3 -14   48.52    2.23
  -1   3  14   36.08    2.00
   1  -3 -14   28.94    3.08
   1  -3 -14   42.44    2.50
  -1  -3  14   43.23    3.61
   1   3 -13  125.66    3.17
  -1   3  13  109.60    4.08
   1  -3 -13  109.58    4.10
   1  -3 -13  117.47    3.37
  -1  -3  13  112.13    3.36
  -1   3  12   26.98    2.26
   1  -3 -12   29.37    1.94
  -1  -3  12   27.15    2.89
   1  -3 -12   24.18    2.48
   1   3 -11   13.06    1.50
  -1   3  11   10.62    1.15
   1  -3 -11   13.74    2.16
   1  -3 -11   14.96    0.98
  -1  -3  11   16.21    1.54
   1   3 -10   29.02    2.35
  -1   3  10   24.33    1.11
   1  -3 -10   27.98    2.13
   1  -3 -10   28.14    0.97
  -1  -3  10   26.69    1.55
   1   3  -9    6.66    1.85
  -1   3   9    7.36    1.24
   1  -3  -9    7.59    1.07
   1  -3  -9    7.48    1.14
  -1  -3   9    7.70    1.16
   1   3  -8  262.89    4.12
  -1   3   8  250.24    4.13
   1  -3  -8  240.32    3.84
   1  -3  -8  259.19    3.89
  -1  -3   8  246.33    5.33
   1   3  -7  312.26    3.94
   1   3  -7  313.12    6.09
  -1   3   7  317.90    4.69
   1  -3  -7  302.14    5.89
   1  -3  -7  317.15    4.44
  -1  -3   7  300.69    6.07
   1   3  -6  443.10    5.51
   1   3  -6  455.89    7.03
  -1   3   6  454.69    6.46
   1  -3  -6  440.52    8.19
   1  -3  -6  461.00    5.69
  -1  -3   6  428.45    6.93
   1   3  -5    0.99    0.37
   1   3  -5    0.77    0.89
  -1   3   5    0.47    0.57
   1  -3  -5   -0.98    0.88
   1  -3  -5    0.22    0.54
  -1  -3   5    1.43    0.90
  -1   3   4  276.51    3.09
   1   3  -4  281.58    2.74
   1   3  -4  283.57    3.98
  -1   3   4  264.45    4.60
   1  -3  -4  271.50    3.85
  -1  -3   4  269.39    4.88
   1  -3  -4  278.75    2.74
   1   3  -3  519.95    9.11
  -1   3   3  515.71    7.51
  -1   3   3  536.76    5.75
   1  -3  -3  522.87    7.83
  -1  -3   3  508.50    8.98
   1   3  -2  285.43    3.95
  -1   3   2  286.21    3.78
   1  -3  -2  278.90    3.86
  -1  -3   2  271.14    2.78
  -1  -3   2  275.90    3.91
  -1   3   1   26.51    1.60
   1  -3  -1   28.37    1.67
  -1  -3   1   27.79    1.69
  -1   3   0  574.56    7.01
  -1   3   0  577.88    9.80
   1  -3   0  597.23    7.33
   1  -3   0  556.51    9.97
  -1   3  -1   74.17    2.22
  -1   3  -1   75.08    1.22
   1  -3   1   74.63    1.25
  -1  -3  -1   69.71    2.38
  -1   3  -2   55.60    1.32
   1   3   2   56.19    2.23
  -1   3  -2   55.39    1.34
   1  -3   2   58.01    1.41
  -1  -3  -2   52.79    2.18
   1   3   3   19.24    1.06
  -1   3  -3   17.22    0.72
   1  -3   3   17.79    0.78
  -1  -3  -3   14.55    1.08
   1   3   4   84.26    1.78
  -1   3  -4   82.13    1.40
   1  -3   4   83.72    1.45
  -1  -3  -4   79.49    1.76
   1   3   5  101.43    2.01
  -1   3  -5  101.85    2.43
   1  -3   5   99.57    1.71
  -1  -3  -5   93.38    1.94
   1   3   6   14.83    1.21
  -1   3  -6   18.07    1.64
   1  -3   6   16.80    1.06
  -1  -3  -6   18.40    1.77
   1   3   7    3.96    1.90
  -1   3  -7    5.83    1.62
   1  -3   7    8.24    1.66
  -1  -3  -7    5.21    1.76
   1   3   8  104.81    2.34
  -1   3  -8  106.60    2.14
   1  -3   8  101.46    3.16
  -1  -3  -8  101.97    3.13
   1   3   9    7.97    2.21
  -1   3  -9   10.19    1.24
   1  -3   9    7.52    2.08
  -1  -3  -9   11.70    1.26
   1   3  10   22.34    2.61
  -1   3 -10   18.33    1.52
   1  -3  10   19.00    1.58
  -1  -3 -10   21.19    1.50
   1   3  11    0.77    1.51
  -1   3 -11    0.30    2.22
   1  -3  11   -1.48    1.46
  -1  -3 -11   -1.39    2.24
   1   3  12   33.38    2.17
  -1   3 -12   36.96    1.99
   1  -3  12   38.37    3.29
  -1  -3 -12   34.69    1.93
   1   3  13    1.64    1.79
  -1   3 -13    1.89    1.66
   1  -3  13   -1.26    2.86
  -1  -3 -13   -2.06    1.56
   1   3  14    9.09    2.02
  -1   3 -14    1.39    3.05
   1  -3  14    6.27    2.05
  -1  -3 -14    2.43    2.96
   1   3  15    0.45    2.12
  -1   3 -15    5.80    3.13
   1  -3  15    0.01    2.10
  -1  -3 -15    3.65    1.89
   1   3  16    0.78    2.22
  -1   3 -16    5.35    2.08
   1  -3  16    4.63    3.64
  -1  -3 -16    1.37    3.36
   1   3  17    4.30    2.39
  -1   3 -17    3.53    2.34
   1  -3  17   -2.88    3.97
  -1  -3 -17   -0.40    2.14
   1   3  18   10.56    4.39
  -1   3 -18   10.65    4.33
   1  -3  18    8.82    2.86
  -1  -3 -18   14.81    3.98
   1   3  19   -0.18    4.47
  -1   3 -19    5.44    4.51
   1  -3  19    0.76    2.95
  -1  -3 -19    8.98    2.57
   1   4 -19    2.66    2.41
   1   4 -19    1.83    2.50
  -1   4  19    3.22    2.06
   1  -4 -19    1.84    2.72
   1  -4 -19    2.41    2.58
  -1  -4  19    0.11    2.61
   1   4 -18    0.34    1.33
   1   4 -18    0.43    3.78
  -1   4  18    1.99    2.01
   1  -4 -18   -0.24    2.54
   1  -4 -18    1.66    2.36
  -1  -4  18    3.64    3.87
   1   4 -17   -3.19    3.56
  -1   4  17   -0.47    2.97
   1  -4 -17    5.11    1.96
   1  -4 -17   -0.92    1.44
  -1  -4  17    2.51    2.19
   1   4 -16    1.96    3.27
  -1   4  16   -2.00    2.61
   1  -4 -16    0.75    1.83
   1  -4 -16    0.94    1.33
  -1  -4  16    2.46    2.05
   1   4 -15   33.88    3.75
  -1   4  15   19.51    2.96
   1  -4 -15   27.20    3.36
   1  -4 -15   27.69    2.46
  -1  -4  15   26.16    3.77
   1   4 -14    2.19    2.84
  -1   4  14    1.82    1.34
   1  -4 -14   -0.73    2.53
   1  -4 -14    2.34    1.79
  -1  -4  14   -0.49    1.75
   1   4 -13   15.03    2.94
  -1   4  13   10.31    1.35
   1  -4 -13    9.44    2.61
   1  -4 -13   12.78    1.12
  -1  -4  13   11.10    2.96
   1   4 -12    5.38    2.51
  -1   4  12    4.86    1.86
   1  -4 -12    5.58    1.39
   1  -4 -12    4.98    1.52
  -1  -4  12    5.46    1.58
   1   4 -11    1.41    1.39
  -1   4  11    4.34    1.58
   1  -4 -11    4.43    1.25
   1  -4 -11    1.12    1.27
  -1  -4  11    2.93    1.42
   1   4 -10   41.80    1.71
  -1   4  10   38.62    1.81
   1  -4 -10   39.80    1.03
  -1  -4  10   41.88    2.70
   1   4  -9  105.39    3.39
  -1   4   9   96.76    2.32
   1  -4  -9   94.80    3.14
   1  -4  -9  106.61    1.57
  -1  -4   9  102.01    3.42
   1   4  -8   42.04    2.40
  -1   4   8   39.45    0.94
   1  -4  -8   43.62    2.27
   1  -4  -8   43.65    1.26
  -1  -4   8   41.59    1.54
   1   4  -7   40.40    0.73
   1   4  -7   42.66    1.47
  -1   4   7   39.43    1.20
   1  -4  -7   41.62    1.40
   1  -4  -7   44.33    1.12
  -1  -4   7   38.70    1.53
   1   4  -6  584.45    7.56
   1   4  -6  574.02    9.64
  -1   4   6  584.84    8.68
   1  -4  -6  579.19   11.52
   1  -4  -6  605.89    8.55
  -1  -4   6  552.13   11.45
   1   4  -5  944.65   20.16
  -1   4   5  957.86   15.58
   1  -4  -5  904.95   19.76
   1  -4  -5  964.41   15.45
  -1  -4   5  898.34   19.95
   1   4  -4    3.88    0.97
  -1   4   4    5.04    1.47
  -1   4   4    4.38    0.49
   1  -4  -4    7.03    0.92
  -1  -4   4    4.30    0.97
   1   4  -3    8.57    0.97
  -1   4   3    7.90    0.89
   1  -4  -3    6.43    0.91
  -1  -4   3    7.12    1.58
  -1   4   2  224.00    3.93
   1  -4  -2  209.68    4.04
  -1  -4   2  210.11    3.22
  -1   4   1   21.05    0.40
  -1   4   1   22.52    1.01
   1  -4  -1   23.42    1.02
  -1  -4   1   21.56    1.06
   1  -4  -1   23.25    0.41
  -1   4   0   92.36    1.06
  -1   4   0   90.33    2.28
   1  -4   0   94.29    1.08
   1  -4   0   90.23    1.68
  -1   4  -1   53.57    1.24
  -1   4  -1   56.38    1.03
   1  -4   1   53.24    1.05
  -1  -4  -1   52.99    1.40
  -1   4  -2    1.68    0.79
  -1   4  -2    0.88    0.49
   1  -4   2    0.21    0.85
  -1  -4  -2    2.38    1.51
  -1   4  -3  265.40    3.95
   1   4   3  275.41    5.26
  -1   4  -3  270.73    3.81
   1  -4   3  269.23    4.05
  -1  -4  -3  262.49    3.99
   1   4   4  131.57    2.33
  -1   4  -4  131.39    1.90
   1  -4   4  132.57    2.64
  -1  -4  -4  128.73    2.28
   1   4   5   17.79    1.20
  -1   4  -5   18.49    0.92
   1  -4   5   16.93    0.96
  -1  -4  -5   16.18    1.16
   1   4   6   30.68    2.14
  -1   4  -6   32.71    1.11
   1  -4   6   28.55    1.18
  -1  -4  -6   28.55    2.05
   1   4   7    2.92    1.88
  -1   4  -7    2.12    0.95
   1  -4   7    5.17    1.60
  -1  -4  -7    1.90    1.69
   1   4   8    4.22    1.29
  -1   4  -8    6.78    1.07
   1  -4   8    8.14    1.89
  -1  -4  -8    4.59    1.89
   1   4   9   27.42    2.60
  -1   4  -9   27.84    1.45
   1  -4   9   27.89    1.51
  -1  -4  -9   24.10    2.32
   1   4  10   38.12    2.78
  -1   4 -10   34.73    1.67
   1  -4  10   32.09    1.76
  -1  -4 -10   33.85    1.67
   1   4  11   85.03    2.82
  -1   4 -11   97.03    3.81
   1  -4  11   88.62    3.97
  -1  -4 -11   92.75    2.57
   1   4  12   42.95    2.25
  -1   4 -12   45.06    3.31
   1  -4  12   44.08    2.23
  -1  -4 -12   40.18    3.31
   1   4  13   91.45    3.25
  -1   4 -13   98.63    3.11
   1  -4  13   90.08    3.23
  -1  -4 -13   94.22    3.00
   1   4  14    4.65    1.97
  -1   4 -14    3.77    1.89
   1  -4  14   -0.45    3.24
  -1  -4 -14    3.01    1.76
   1   4  15    1.55    2.09
  -1   4 -15    3.40    1.96
   1  -4  15    6.02    3.48
  -1  -4 -15    1.20    3.07
   1   4  16    1.11    2.16
  -1   4 -16   -1.21    3.39
   1  -4  16    2.05    2.29
  -1  -4 -16    0.29    1.98
   1   4  17    2.20    2.36
  -1   4 -17    4.63    2.32
   1  -4  17   -0.75    2.50
  -1  -4 -17   -1.91    3.45
   1   4  18    4.05    2.55
  -1   4 -18   -0.19    2.43
   1  -4  18    3.76    4.26
  -1  -4 -18    0.10    2.27
   1   4  19   -2.55    2.37
   1  -4  19    1.26    2.93
   1   5 -18    2.14    1.28
   1   5 -18    1.64    2.54
  -1   5  18    0.78    2.08
   1  -5 -18    1.59    3.63
   1  -5 -18    3.64    1.46
  -1  -5  18    4.68    2.51
   1   5 -17    0.79    2.31
  -1   5  17    3.27    3.10
   1  -5 -17    4.97    2.10
   1  -5 -17    1.67    1.44
  -1  -5  17    1.16    3.76
   1   5 -16   19.48    2.51
  -1   5  16   11.71    3.14
   1  -5 -16   17.82    2.27
   1  -5 -16   18.19    2.45
  -1  -5  16   16.64    2.47
   1   5 -15    3.12    1.96
  -1   5  15    1.14    2.41
   1  -5 -15   -1.37    1.75
   1  -5 -15   -0.76    1.19
  -1  -5  15   -0.81    1.96
   1   5 -14   15.68    2.07
  -1   5  14    9.05    2.43
   1  -5 -14   16.46    1.87
   1  -5 -14   12.39    1.97
  -1  -5  14   14.57    3.38
   1   5 -13    6.13    1.72
  -1   5  13    1.93    1.97
   1  -5 -13    2.06    1.56
   1  -5 -13    1.27    1.60
  -1  -5  13    2.89    1.73
   1   5 -12   41.24    2.12
  -1   5  12   36.18    2.32
   1  -5 -12   35.59    1.97
   1  -5 -12   38.49    1.23
  -1  -5  12   39.10    3.33
   1   5 -11   15.09    2.68
  -1   5  11   13.03    1.70
   1  -5 -11   16.75    1.54
   1  -5 -11   16.80    1.41
  -1  -5  11   15.17    2.71
   1   5 -10    3.54    2.29
  -1   5  10    4.25    1.40
   1  -5 -10    0.91    2.10
   1  -5 -10    7.47    1.20
  -1  -5  10    5.76    1.44
   1   5  -9   -0.52    1.27
  -1   5   9    1.68    0.71
   1  -5  -9    2.68    1.89
   1  -5  -9    1.11    0.62
  -1  -5   9    4.04    1.26
   1   5  -8   22.52    2.19
  -1   5   8   16.94    1.18
   1  -5  -8   19.14    1.31
   1  -5  -8   18.61    1.03
  -1  -5   8   18.21    2.22
   1   5  -7    2.36    0.38
   1   5  -7    3.95    1.14
  -1   5   7    2.94    0.80
   1  -5  -7    2.51    1.75
   1  -5  -7    2.77    0.71
  -1  -5   7    1.19    1.84
   1   5  -6  167.85    4.00
  -1   5   6  157.15    2.16
   1  -5  -6  156.29    2.83
   1  -5  -6  166.81    2.01
  -1  -5   6  155.66    4.00
   1   5  -5   24.48    2.00
  -1   5   5   17.57    0.81
   1  -5  -5   16.72    1.92
   1  -5  -5   20.06    0.55
  -1  -5   5   16.56    1.24
  -1   5   4   19.92    1.03
   1   5  -4   22.29    1.18
   1  -5  -4   20.23    0.40
   1  -5  -4   20.19    1.79
  -1  -5   4   18.52    1.14
  -1   5   3    0.77    1.39
   1   5  -3   -1.28    1.57
   1  -5  -3    0.46    0.27
   1  -5  -3    0.62    1.48
  -1  -5   3    1.88    1.55
  -1   5   2    0.35    0.85
   1  -5  -2   -0.30    1.47
   1  -5  -2   -0.01    0.23
  -1  -5   2    0.25    0.29
   1  -5  -2    0.52    0.29
  -1  -5   2   -0.53    0.93
  -1   5   1   16.71    0.93
   1  -5  -1   13.87    1.00
   1  -5  -1   14.46    0.42
  -1  -5   1   12.56    1.76
  -1   5   0  111.03    1.38
  -1   5   0  118.43    2.66
   1  -5   0  113.15    2.91
  -1  -5   0  111.16    2.06
   1  -5   0  114.23    1.38
  -1   5  -1  226.51    2.92
  -1   5  -1  226.48    3.18
   1  -5   1  224.48    2.92
   1  -5   1  224.77    3.42
  -1  -5  -1  230.95    4.76
  -1   5  -2  118.64    2.76
  -1   5  -2  122.04    2.00
   1  -5   2  118.20    2.01
  -1  -5  -2  119.52    2.17
  -1   5  -3   95.72    1.71
  -1   5  -3   97.25    2.02
   1  -5   3   95.35    1.45
  -1  -5  -3   99.93    2.93
  -1   5  -4  464.87    6.67
   1   5   4  478.85    9.36
  -1   5  -4  472.44    7.25
   1  -5   4  471.64    7.92
  -1  -5  -4  460.94    7.59
   1   5   5   -1.17    1.77
  -1   5  -5    1.92    1.35
   1  -5   5    2.46    0.83
   1   5   6   81.81    2.92
  -1   5  -6   86.38    2.43
   1  -5   6   81.95    1.71
  -1  -5  -6   81.06    2.79
   1   5   7    4.92    1.26
  -1   5  -7    7.41    1.03
   1  -5   7    7.93    1.76
  -1  -5  -7    6.40    1.14
   1   5   8   54.46    2.81
  -1   5  -8   54.41    1.66
   1  -5   8   52.81    1.68
  -1  -5  -8   50.46    1.78
   1   5   9    2.86    1.36
  -1   5  -9    3.63    1.21
   1  -5   9    3.40    1.25
  -1  -5  -9    0.39    2.01
   1   5  10   15.57    2.71
  -1   5 -10   15.27    1.53
   1  -5  10   18.38    2.58
  -1  -5 -10   15.25    2.45
   1   5  11   -0.32    1.59
  -1   5 -11    2.08    2.41
   1  -5  11   -0.85    1.56
  -1  -5 -11   -2.46    2.39
   1   5  12    1.60    1.71
  -1   5 -12    2.79    2.68
   1  -5  12    2.09    1.74
  -1  -5 -12    0.83    1.55
   1   5  13   47.79    2.61
  -1   5 -13   48.12    3.96
   1  -5  13   47.07    4.13
  -1  -5 -13   54.59    3.66
   1   5  14   58.81    3.00
  -1   5 -14   69.34    2.84
   1  -5  14   63.46    3.05
  -1  -5 -14   64.45    4.19
   1   5  15    3.11    3.59
  -1   5 -15    8.41    2.14
   1  -5  15    4.48    2.35
  -1  -5 -15    5.77    1.97
   1   5  16   -2.58    3.69
  -1   5 -16    4.18    2.18
   1  -5  16    0.62    3.92
  -1  -5 -16    5.35    3.26
   1   5  17    4.96    3.46
  -1   5 -17    0.64    3.84
   1  -5  17   -0.07    2.55
  -1  -5 -17    0.81    2.13
   1   5  18    2.49    2.30
  -1   5 -18    1.37    4.19
   1  -5  18    1.69    2.67
  -1  -5 -18    1.61    3.73
   1   6 -18    1.03    1.91
   1   6 -18   -3.46    4.19
  -1   6  18    0.31    1.82
   1  -6 -18   -0.06    3.84
   1  -6 -18    1.73    1.61
  -1  -6  18    0.61    4.23
   1   6 -17    1.49    1.08
   1   6 -17    9.49    4.01
  -1   6  17    5.17    1.87
   1  -6 -17    0.86    3.70
   1  -6 -17    3.34    2.37
  -1  -6  17    1.16    2.43
   1   6 -16    0.69    3.85
  -1   6  16    7.59    2.81
   1  -6 -16    6.38    3.52
   1  -6 -16    5.08    1.34
  -1  -6  16    6.06    3.81
   1   6 -15    1.72    3.43
  -1   6  15   -0.68    2.48
   1  -6 -15    6.22    3.18
   1  -6 -15    2.59    1.90
  -1  -6  15    1.78    2.11
   1   6 -14    1.44    3.28
  -1   6  14    4.58    2.21
   1  -6 -14    1.98    2.94
   1  -6 -14    2.77    1.71
  -1  -6  14    6.74    3.23
   1   6 -13   29.80    3.65
  -1   6  13   25.66    2.47
   1  -6 -13   30.14    3.34
   1  -6 -13   30.80    1.26
  -1  -6  13   30.66    3.62
   1   6 -12    1.14    1.65
  -1   6  12    1.03    1.06
   1  -6 -12    2.12    2.49
   1  -6 -12    2.65    1.40
  -1  -6  12    2.52    1.72
   1   6 -11   -0.92    1.57
  -1   6  11    3.01    1.46
   1  -6 -11    4.09    2.37
   1  -6 -11    1.65    0.75
  -1  -6  11    1.23    2.54
   1   6 -10   13.54    1.60
  -1   6  10   11.34    1.44
   1  -6 -10   11.41    1.50
   1  -6 -10   12.47    1.25
  -1  -6  10   12.97    2.57
   1   6  -9    5.64    2.34
  -1   6   9    6.45    1.23
   1  -6  -9    8.18    1.35
   1  -6  -9    7.49    0.65
  -1  -6   9    8.72    1.50
   1   6  -8   74.34    2.14
   1  -6  -8   68.94    3.02
   1  -6  -8   74.22    1.53
  -1  -6   8   69.06    2.14
   1   6  -7    7.46    2.01
  -1   6   7    6.72    0.88
   1  -6  -7    7.06    1.24
   1  -6  -7    6.73    0.73
  -1  -6   7    6.09    1.26
   1   6  -6    0.49    1.16
  -1   6   6    2.80    0.91
   1  -6  -6    4.35    1.87
   1  -6  -6    1.68    0.58
  -1  -6   6    0.04    1.14
   1   6  -5   36.65    1.50
   1  -6  -5   33.49    1.45
   1  -6  -5   33.62    0.69
  -1  -6   5   31.31    1.50
  -1   6   4   88.65    1.81
   1   6  -4   95.92    2.04
   1  -6  -4   92.66    2.93
   1  -6  -4   89.28    1.19
   1  -6  -4   86.58    1.05
  -1  -6   4   90.92    2.06
  -1   6   3   -0.30    0.90
   1   6  -3    2.70    1.05
   1  -6  -3    0.25    0.46
   1  -6  -3    1.04    1.60
  -1  -6   3   -0.31    1.65
  -1   6   2   47.84    1.27
   1  -6  -2   42.52    0.82
   1  -6  -2   43.10    0.68
   1  -6  -2   45.07    2.08
  -1  -6   2   43.28    0.71
  -1  -6   2   45.05    2.28
  -1   6   1   90.48    2.42
   1  -6  -1   90.15    1.86
   1  -6  -1   87.29    1.13
  -1  -6   1   86.95    1.95
  -1   6   0   35.76    0.92
  -1   6   0   36.77    1.81
   1  -6   0   34.41    1.28
  -1  -6   0   33.61    2.08
   1  -6   0   34.07    0.84
  -1   6  -1  547.48    8.26
  -1   6  -1  565.45    8.82
   1  -6   1  540.84    8.19
   1  -6   1  556.01   10.79
  -1  -6  -1  551.01    9.39
  -1   6  -2  578.13   10.65
  -1   6  -2  577.04    9.36
   1  -6   2  576.11    9.44
  -1  -6  -2  556.00   11.50
  -1   6  -3  185.13    3.77
  -1   6  -3  183.30    3.10
   1  -6   3  171.57    2.36
  -1  -6  -3  172.98    3.08
  -1   6  -4   80.89    2.36
  -1   6  -4   84.80    2.09
   1  -6   4   76.14    2.11
  -1  -6  -4   75.17    2.80
  -1   6  -5   10.50    0.90
   1   6   5   10.05    1.99
  -1   6  -5    9.38    1.57
   1  -6   5   10.44    0.95
  -1  -6  -5   10.91    1.15
   1   6   6   73.44    2.97
  -1   6  -6   73.72    2.37
   1  -6   6   72.33    2.40
  -1  -6  -6   69.23    1.92
   1   6   7    2.24    1.22
  -1   6  -7    0.18    1.66
   1  -6   7    1.40    1.04
  -1  -6  -7    2.62    1.13
   1   6   8    0.04    2.13
  -1   6  -8    3.16    1.14
   1  -6   8    0.07    1.87
  -1  -6  -8    1.79    1.18
   1   6   9   46.57    2.00
  -1   6  -9   40.77    1.74
   1  -6   9   42.85    2.86
  -1  -6  -9   40.21    1.81
   1   6  10   17.45    2.91
  -1   6 -10   16.13    1.62
   1  -6  10   17.84    1.67
  -1  -6 -10   15.38    1.60
   1   6  11   58.38    2.51
  -1   6 -11   67.16    2.38
   1  -6  11   53.92    3.82
  -1  -6 -11   57.17    2.33
   1   6  12   92.47    3.28
  -1   6 -12  105.65    3.15
   1  -6  12   96.76    4.81
  -1  -6 -12   99.22    4.42
   1   6  13   27.85    2.32
  -1   6 -13   36.73    3.60
   1  -6  13   24.82    2.40
  -1  -6 -13   29.68    2.12
   1   6  14    4.44    3.35
  -1   6 -14   14.88    3.23
   1  -6  14    3.15    3.61
  -1  -6 -14    2.67    1.86
   1   6  15    2.99    3.58
  -1   6 -15   -1.57    3.43
   1  -6  15    5.56    3.76
  -1  -6 -15    1.73    3.06
   1   6  16   -0.44    3.27
  -1   6 -16    0.67    2.22
   1  -6  16    2.26    2.46
  -1  -6 -16    2.22    1.97
   1   6  17   12.79    3.75
  -1   6 -17    7.09    2.57
   1  -6  17   13.22    4.64
  -1  -6 -17    8.43    3.73
   1   6  18   -2.06    3.76
  -1   6 -18    2.69    2.58
   1  -6  18    0.20    4.64
  -1  -6 -18    3.73    2.02
   1   7 -18   -1.04    2.69
  -1   7  18    3.55    2.03
   1  -7 -18    6.43    2.54
   1  -7 -18    3.75    2.67
  -1  -7  18    1.25    2.75
   1   7 -17   -2.39    2.55
  -1   7  17    1.87    1.85
   1  -7 -17    2.77    2.33
   1  -7 -17    2.83    2.30
  -1  -7  17   -2.81    4.13
   1   7 -16    1.40    0.87
   1   7 -16    2.12    2.43
  -1   7  16    2.14    1.68
   1  -7 -16    6.19    3.69
   1  -7 -16    2.93    2.12
  -1  -7  16    1.45    2.39
   1   7 -15   -2.12    2.19
  -1   7  15   -0.67    1.51
   1  -7 -15   -2.86    3.34
   1  -7 -15    3.85    1.88
  -1  -7  15    6.76    3.55
   1   7 -14   -1.25    2.10
  -1   7  14    0.76    1.35
   1  -7 -14    4.28    3.18
   1  -7 -14   -0.02    1.02
  -1  -7  14    3.66    2.05
   1   7 -13    0.45    1.98
  -1   7  13    3.87    2.05
   1  -7 -13    3.29    1.80
   1  -7 -13    1.65    1.55
  -1  -7  13    0.97    3.19
  -1   7  12   -0.69    1.74
   1   7 -12   -4.50    2.93
  -1  -7  12   -0.71    2.97
   1  -7 -12   -1.14    1.68
   1   7 -11    1.02    2.69
  -1   7  11    0.53    0.92
   1  -7 -11   -1.97    1.54
   1  -7 -11    0.20    1.21
  -1  -7  11    3.47    1.68
   1   7 -10    1.66    1.57
  -1   7  10    3.13    1.30
   1  -7 -10    0.30    1.49
   1  -7 -10   -0.62    1.12
  -1  -7  10    2.17    2.53
   1   7  -9    2.75    1.49
  -1   7   9    0.11    1.13
   1  -7  -9    3.29    2.24
   1  -7  -9    0.40    0.98
  -1  -7   9   -1.19    2.38
   1   7  -8   84.83    3.69
  -1   7   8   71.68    1.78
   1  -7  -8   71.26    2.33
   1  -7  -8   73.50    1.59
  -1  -7   8   72.51    2.41
   1   7  -7    7.46    1.42
  -1   7   7    5.61    0.85
   1  -7  -7    3.95    1.31
   1  -7  -7    3.85    0.76
  -1  -7   7    5.38    1.35
   1   7  -6    2.29    2.09
   1  -7  -6    1.66    1.98
   1  -7  -6    2.86    0.64
  -1  -7   6    1.86    1.25
   1   7  -5   26.33    2.30
   1  -7  -5   17.73    1.40
   1  -7  -5   19.65    0.67
  -1  -7   5   19.39    1.41
   1   7  -4   30.28    1.48
  -1   7   4   29.77    1.23
   1  -7  -4   25.59    1.41
   1  -7  -4   27.45    0.91
   1  -7  -4   30.10    0.68
  -1  -7   4   29.08    1.46
   1   7  -3    4.02    1.13
  -1   7   3    4.09    0.97
   1  -7  -3    1.99    1.08
   1  -7  -3    3.64    0.67
   1  -7  -3    3.03    0.67
  -1  -7   3    2.62    1.10
  -1   7   2   98.31    1.82
   1  -7  -2   88.78    1.24
   1  -7  -2   84.58    1.55
   1  -7  -2   89.97    1.99
  -1  -7   2   89.61    1.12
  -1  -7   2   88.36    2.94
  -1   7   1   -1.08    0.89
   1  -7  -1   -0.24    0.57
  -1  -7   1   -0.23    0.56
   1  -7  -1    0.26    0.96
  -1  -7   1    2.57    1.78
  -1   7   0    1.02    0.72
  -1   7   0    1.27    0.84
   1  -7   0    0.59    0.68
   1  -7   0   -0.59    0.95
  -1  -7   0    0.99    1.01
  -1   7  -1   -0.49    0.87
  -1   7  -1    0.23    0.83
   1  -7   1   -3.20    1.49
  -1  -7  -1    0.52    1.00
   1  -7   1    1.47    0.80
  -1  -7  -1    0.77    1.04
  -1   7  -2    5.48    0.87
  -1   7  -2    4.89    0.66
   1  -7   2    7.58    1.03
  -1  -7  -2    4.41    1.82
  -1   7  -3   27.12    1.68
  -1   7  -3   29.10    0.94
   1  -7   3   26.56    1.45
  -1  -7  -3   29.20    2.16
  -1   7  -4    2.81    0.83
   1  -7   4    3.11    0.81
  -1  -7  -4    3.04    1.12
  -1   7  -5  496.88    9.62
  -1   7  -5  509.22    9.52
   1  -7   5  480.82    9.51
  -1  -7  -5  495.27   10.77
  -1   7  -6   10.39    1.60
  -1   7  -6    9.03    1.09
   1  -7   6    8.29    1.07
  -1  -7  -6    7.69    2.05
  -1   7  -7   23.70    2.11
   1   7   7   22.65    1.60
  -1   7  -7   22.01    1.21
   1  -7   7   25.07    2.13
  -1  -7  -7   24.79    2.35
   1   7   8    7.98    2.46
  -1   7  -8    7.20    2.14
   1  -7   8   11.16    1.34
  -1  -7  -8    7.33    2.29
   1   7   9  399.27    8.45
  -1   7  -9  413.31    7.83
   1  -7   9  393.91    8.02
  -1  -7  -9  401.01   10.13
   1   7  10  166.14    6.12
  -1   7 -10  180.08    4.09
   1  -7  10  168.66    5.98
  -1  -7 -10  167.03    5.75
   1   7  11  137.42    3.94
  -1   7 -11  147.45    3.78
   1  -7  11  142.65    3.91
  -1  -7 -11  128.64    5.06
   1   7  12    1.45    1.90
  -1   7 -12    2.30    1.77
   1  -7  12    9.78    2.95
  -1  -7 -12    3.70    1.61
   1   7  13    8.89    3.36
  -1   7 -13    6.12    1.88
   1  -7  13    5.82    3.30
  -1  -7 -13    2.41    1.72
   1   7  14    6.96    3.74
  -1   7 -14   11.15    2.13
   1  -7  14   12.07    2.35
  -1  -7 -14    7.05    3.13
   1   7  15    0.98    3.10
  -1   7 -15    9.33    3.46
   1  -7  15    1.61    3.85
  -1  -7 -15    0.81    1.94
   1   7  16    0.38    3.30
  -1   7 -16    1.99    3.70
   1  -7  16    1.93    4.04
  -1  -7 -16   -0.36    1.71
   1   7  17   -3.76    3.58
  -1   7 -17    5.44    3.99
   1  -7  17    0.39    2.77
  -1  -7 -17    2.44    3.05
   1   8 -17    2.59    4.38
  -1   8  17   -0.80    2.99
   1  -8 -17    5.19    2.48
   1  -8 -17    1.67    1.44
  -1  -8  17   -5.70    4.36
   1   8 -16    1.83    4.22
  -1   8  16    2.96    2.75
   1  -8 -16    4.02    2.45
   1  -8 -16    1.46    2.14
  -1  -8  16    5.07    2.55
  -1   8  15   -1.69    2.41
   1  -8 -15    0.76    1.14
  -1  -8  15    3.20    3.78
   1  -8 -15   -1.93    2.22
   1   8 -14    1.18    0.84
   1   8 -14   -1.25    3.56
  -1   8  14    3.34    2.19
   1  -8 -14    3.45    2.08
   1  -8 -14   -0.89    1.68
  -1  -8  14   -1.02    3.59
   1   8 -13    0.60    0.68
   1   8 -13    3.93    3.37
  -1   8  13    2.62    2.01
   1  -8 -13   -2.03    2.00
   1  -8 -13    0.47    0.95
  -1  -8  13    1.85    2.05
   1   8 -12   13.37    2.16
  -1   8  12   11.45    2.03
   1  -8 -12   14.39    1.98
   1  -8 -12   11.17    1.51
  -1  -8  12   13.57    3.45
   1   8 -11    0.05    0.47
   1   8 -11    0.00    0.37
   1   8 -11   -2.74    1.81
  -1   8  11    0.43    1.53
   1  -8 -11    2.21    2.77
   1  -8 -11    0.32    1.20
  -1  -8  11    1.48    1.79
   1   8 -10    7.42    2.87
  -1   8  10    6.66    1.43
   1  -8 -10    9.36    2.86
   1  -8 -10    7.26    1.23
  -1  -8  10    6.73    1.82
   1   8  -9    4.29    1.72
  -1   8   9    2.70    1.21
   1  -8  -9    5.15    1.62
   1  -8  -9    3.50    1.04
  -1  -8   9    7.74    2.63
   1   8  -8   25.65    1.89
   1  -8  -8   20.21    1.82
   1  -8  -8   20.89    1.13
  -1  -8   8   22.03    2.89
   1   8  -7    2.28    2.43
   1  -8  -7    1.17    2.23
   1  -8  -7   -0.41    0.78
  -1  -8   7   -1.71    1.34
   1   8  -6   48.15    2.02
   1  -8  -6   48.92    1.94
   1  -8  -6   47.56    1.11
  -1  -8   6   46.53    1.94
   1   8  -5   -0.58    1.24
   1  -8  -5   -3.69    1.98
   1  -8  -5   -0.37    0.87
   1  -8  -5    0.25    0.61
  -1  -8   5    1.47    1.22
   1   8  -4    7.35    2.23
   1  -8  -4    7.67    1.22
   1  -8  -4    7.04    0.67
   1  -8  -4    5.29    0.67
  -1  -8   4    4.57    1.27
  -1   8   3   17.60    1.93
   1  -8  -3   18.23    0.76
   1  -8  -3   17.18    1.00
   1  -8  -3   18.47    1.35
  -1  -8   3   16.16    1.36
  -1   8   2  236.44    4.81
   1  -8  -2  214.08    2.92
   1  -8  -2  210.03    3.08
   1  -8  -2  220.05    4.08
  -1  -8   2  216.87    2.61
  -1  -8   2  212.20    3.98
  -1   8   1   49.83    2.18
   1  -8  -1   46.91    1.60
   1  -8  -1   43.93    0.81
  -1  -8   1   47.40    1.68
  -1   8   0   -0.88    1.52
   1  -8   0    1.17    0.82
  -1  -8   0    1.29    0.78
   1  -8   0    0.77    1.04
  -1  -8   0   -0.91    1.82
  -1   8  -1    1.32    0.62
  -1   8  -1    3.27    1.44
   1  -8   1    2.63    1.60
  -1  -8  -1    0.76    1.76
   1  -8   1    1.71    0.93
  -1  -8  -1    2.18    1.14
  -1   8  -2   12.07    1.56
  -1   8  -2   10.44    1.21
   1  -8   2   10.99    0.71
  -1  -8  -2   16.28    2.09
  -1   8  -3   57.92    2.12
  -1   8  -3   60.64    1.93
   1  -8   3   56.90    1.90
  -1  -8  -3   55.38    2.81
  -1   8  -4   10.34    1.55
  -1   8  -4   11.23    1.49
   1  -8   4    9.89    1.50
  -1  -8  -4   11.03    1.25
  -1   8  -5    0.28    0.88
  -1   8  -5    0.06    1.52
   1  -8   5   -2.46    0.92
  -1  -8  -5    1.45    1.17
  -1   8  -6    1.11    0.95
  -1   8  -6    3.00    1.05
   1  -8   6    1.19    1.72
  -1  -8  -6    1.90    1.23
  -1   8  -7   87.31    3.22
   1   8   7   83.80    2.48
  -1   8  -7   81.28    1.84
   1  -8   7   78.23    2.11
  -1  -8  -7   85.29    2.42
  -1   8  -8   29.56    2.61
   1   8   8   31.46    3.03
  -1   8  -8   20.52    2.05
   1  -8   8   28.77    2.61
  -1  -8  -8   26.16    1.75
  -1   8  -9    8.37    1.56
   1   8   9    6.49    1.71
  -1   8  -9    7.76    1.17
   1  -8   9    6.40    1.60
  -1  -8  -9    7.58    1.53
   1   8  10   -3.58    2.75
  -1   8 -10    0.24    1.57
   1  -8  10   -0.88    1.56
  -1  -8 -10   -3.23    1.49
   1   8  11    2.86    1.74
  -1   8 -11    0.77    1.64
   1  -8  11    4.50    2.71
  -1  -8 -11   -0.67    1.49
   1   8  12   -0.53    1.86
  -1   8 -12    3.33    1.75
   1  -8  12    1.87    1.81
  -1  -8 -12   -5.88    2.61
   1   8  13   10.05    3.55
  -1   8 -13   12.66    2.13
   1  -8  13   14.42    3.54
  -1  -8 -13   18.26    3.00
   1   8  14    2.49    3.50
  -1   8 -14    3.58    1.99
   1  -8  14   -2.05    3.62
  -1  -8 -14   -0.96    1.60
   1   8  15    2.16    3.28
  -1   8 -15    6.01    2.29
   1  -8  15    3.77    2.52
  -1  -8 -15    4.79    1.74
   1   8  16    7.76    2.24
  -1   8 -16   11.91    2.58
   1  -8  16    8.80    4.54
  -1  -8 -16    5.14    3.16
   1   8  17    2.98    2.28
  -1   8 -17    5.69    2.53
   1  -8  17    4.02    2.87
  -1  -8 -17    1.24    1.94
   1   9 -16    4.03    2.72
  -1   9  16    2.98    2.72
   1  -9 -16   -3.22    4.09
   1  -9 -16   -0.11    2.11
  -1  -9  16    1.27    4.28
   1   9 -15   -0.84    2.43
  -1   9  15    0.63    2.42
   1  -9 -15   -2.27    3.86
   1  -9 -15    1.36    1.87
  -1  -9  15   -3.56    2.37
   1   9 -14    6.02    2.39
  -1   9  14    0.15    1.36
   1  -9 -14   -0.92    3.67
   1  -9 -14    0.09    1.75
  -1  -9  14    6.14    3.78
   1   9 -13    0.56    2.17
  -1   9  13    0.57    1.97
   1  -9 -13   -4.25    3.54
   1  -9 -13    1.29    1.56
  -1  -9  13    1.22    2.12
   1   9 -12    8.72    3.56
   1  -9 -12    8.28    3.49
  -1  -9  12   12.50    3.53
   1   9 -11   63.84    4.54
  -1   9  11   45.18    2.43
   1  -9 -11   53.33    2.92
   1  -9 -11   48.66    1.96
  -1  -9  11   49.04    4.39
   1   9 -10    5.29    2.03
   1  -9 -10    1.44    1.87
   1  -9 -10    0.82    1.17
  -1  -9  10    0.27    1.84
   1   9  -9   71.72    4.30
   1  -9  -9   60.49    2.71
   1  -9  -9   60.27    1.80
  -1  -9   9   59.03    2.69
   1   9  -8   10.22    3.04
   1  -9  -8    9.30    2.78
   1  -9  -8    7.84    1.06
  -1  -9   8   10.75    2.82
   1   9  -7    0.68    1.57
   1  -9  -7    0.72    1.45
   1  -9  -7    0.48    0.86
  -1  -9   7   -0.27    1.50
   1   9  -6   19.49    1.75
   1  -9  -6   18.84    2.69
   1  -9  -6   19.05    1.02
   1  -9  -6   19.92    0.95
  -1  -9   6   22.73    1.70
   1   9  -5    5.31    2.39
   1  -9  -5    6.46    1.33
   1  -9  -5    4.13    0.79
   1  -9  -5    3.04    0.74
  -1  -9   5    2.73    1.40
   1   9  -4   14.93    1.58
   1  -9  -4   15.05    2.30
   1  -9  -4   12.28    0.82
   1  -9  -4   11.70    0.83
  -1  -9   4   10.81    1.46
  -1   9   3    5.72    1.11
   1  -9  -3    3.70    0.76
   1  -9  -3    3.84    0.78
   1  -9  -3    2.36    2.04
  -1  -9   3    6.37    1.30
  -1   9   2   31.58    1.36
   1  -9  -2   26.56    1.07
   1  -9  -2   25.18    1.13
   1  -9  -2   27.36    1.47
  -1  -9   2   28.77    1.59
  -1   9   1   88.92    2.79
   1  -9  -1   77.70    2.12
   1  -9  -1   71.91    1.63
  -1  -9   1   76.57    1.60
  -1  -9   1   77.88    2.24
  -1   9   0   32.63    2.07
   1  -9   0   30.20    0.84
  -1  -9   0   25.51    1.25
   1  -9   0   31.28    1.47
  -1  -9   0   30.13    1.58
  -1   9  -1    7.15    1.61
  -1   9  -1    4.74    1.15
   1  -9   1    3.02    1.12
   1  -9   1    3.98    1.84
  -1  -9  -1    4.72    1.21
  -1  -9  -1    3.47    0.66
  -1  -9  -1    3.40    1.26
  -1   9  -2   15.12    1.44
  -1   9  -2   10.52    1.64
   1  -9   2   13.93    1.33
  -1  -9  -2   11.86    1.35
  -1  -9  -2   10.06    0.82
  -1  -9  -2   14.52    1.37
  -1   9  -3    9.85    1.59
  -1   9  -3    7.08    1.42
   1  -9   3    5.96    1.40
  -1  -9  -3    7.79    2.10
  -1   9  -4    0.90    0.92
  -1   9  -4    0.63    1.46
   1  -9   4   -0.19    0.89
  -1  -9  -4   -0.59    1.98
  -1   9  -5    2.97    0.90
  -1   9  -5    2.45    1.67
   1  -9   5    5.00    1.67
  -1  -9  -5    4.25    2.11
  -1   9  -6    1.51    0.95
  -1   9  -6    4.57    1.12
   1  -9   6    3.43    1.11
  -1  -9  -6    3.44    1.32
  -1   9  -7    7.85    1.74
  -1   9  -7    8.87    2.16
   1  -9   7    7.78    2.15
  -1  -9  -7    8.74    1.50
  -1   9  -8   27.13    2.12
  -1   9  -8   33.64    2.75
   1  -9   8   29.58    1.70
  -1  -9  -8   27.16    1.83
  -1   9  -9   63.38    2.27
   1   9   9   58.49    2.49
  -1   9  -9   45.21    1.67
   1  -9   9   51.82    3.41
  -1  -9  -9   51.80    2.19
  -1   9 -10    2.37    1.60
   1   9  10    0.95    2.86
  -1   9 -10   -0.13    1.80
   1  -9  10    1.36    1.56
  -1  -9 -10    2.58    2.45
  -1   9 -11    2.92    1.71
   1   9  11    4.96    1.86
  -1   9 -11    0.26    1.93
   1  -9  11   -1.47    1.73
  -1  -9 -11   -3.17    2.50
  -1   9 -12    6.97    3.01
   1   9  12    1.85    2.00
  -1   9 -12    1.58    1.26
   1  -9  12    1.43    3.10
  -1  -9 -12    0.71    2.65
   1   9  13    1.00    3.33
  -1   9 -13    4.14    3.21
   1  -9  13    0.43    2.17
  -1  -9 -13    1.05    1.50
   1   9  14    5.48    2.96
  -1   9 -14    2.66    3.50
   1  -9  14   -0.42    3.76
  -1  -9 -14    0.20    1.62
   1   9  15    3.15    1.99
  -1   9 -15    1.26    3.82
   1  -9  15    3.12    2.51
  -1  -9 -15   -0.27    2.82
   1   9  16    5.94    2.17
  -1   9 -16    6.21    4.22
   1  -9  16    6.21    2.77
  -1  -9 -16    2.28    1.91
   1  10 -16    5.34    4.59
   1 -10 -16   -1.15    2.69
   1 -10 -16    0.16    1.23
  -1 -10  16    3.70    4.49
   1  10 -15    7.27    4.37
  -1  10  15    4.31    2.57
   1 -10 -15    0.48    2.61
   1 -10 -15    3.41    1.94
  -1 -10  15   -0.06    2.58
   1  10 -14    6.33    4.06
  -1  10  14   -0.49    2.24
   1 -10 -14   -0.11    2.44
   1 -10 -14    0.43    1.08
  -1 -10  14   -2.28    4.00
   1  10 -13    3.97    2.35
  -1  10  13    1.59    1.24
   1 -10 -13    2.68    2.21
   1 -10 -13   -1.28    1.61
  -1 -10  13    0.59    2.30
   1  10 -12    4.89    2.22
   1 -10 -12    0.99    2.16
   1 -10 -12    3.97    1.48
  -1 -10  12    0.80    2.16
   1  10 -11    5.12    2.19
   1 -10 -11    3.56    2.12
   1 -10 -11    2.93    1.35
  -1 -10  11   -1.14    3.52
   1  10 -10   16.34    3.71
   1 -10 -10   19.25    3.56
   1 -10 -10   14.81    0.90
  -1 -10  10   21.84    2.26
   1  10  -9   15.12    2.21
   1 -10  -9   13.19    3.30
   1 -10  -9    9.30    0.78
  -1 -10   9    9.80    2.01
   1  10  -8   23.99    2.27
   1 -10  -8   27.00    2.10
   1 -10  -8   21.70    1.30
  -1 -10   8   23.84    3.44
   1  10  -7   17.27    1.96
   1 -10  -7   14.78    2.97
   1 -10  -7   12.84    1.21
   1 -10  -7   11.60    1.07
  -1 -10   7   12.30    1.88
   1  10  -6   11.25    2.92
   1 -10  -6    9.19    1.68
   1 -10  -6   10.38    1.04
   1 -10  -6   11.26    0.99
  -1 -10   6   11.07    1.72
   1  10  -5   21.01    1.84
   1 -10  -5   14.84    2.74
   1 -10  -5   13.10    1.01
   1 -10  -5   13.87    1.03
  -1 -10   5   17.69    1.71
   1 -10  -4  112.75    3.16
   1 -10  -4  100.38    2.15
  -1 -10   4  104.47    4.53
   1 -10  -3  158.83    5.12
   1 -10  -3  138.32    2.74
   1 -10  -3  139.23    2.84
  -1 -10   3  145.61    5.33
  -1  10   2   22.22    2.21
   1 -10  -2   17.33    1.19
   1 -10  -2   17.19    1.24
   1 -10  -2   17.58    2.48
  -1 -10   2   15.84    1.00
   1 -10  -1   27.02    2.49
   1 -10  -1   23.42    1.28
  -1 -10   1   20.94    1.17
  -1 -10   1   21.63    2.65
   1 -10   0   55.84    2.88
   1 -10   0   47.42    1.65
  -1 -10   0   46.04    1.64
  -1 -10   0   51.22    3.05
  -1  10  -1    7.29    1.80
  -1  10  -1    9.80    0.85
  -1 -10  -1    4.79    1.25
   1 -10   1    8.97    2.09
   1 -10   1    6.83    1.28
  -1 -10  -1    8.60    1.40
  -1 -10  -1   10.88    1.47
  -1  10  -2    3.26    1.36
  -1  10  -2    1.68    1.60
  -1 -10  -2    0.69    1.30
   1 -10   2    1.54    1.30
  -1 -10  -2    3.05    1.26
  -1 -10  -2    2.51    2.19
  -1  10  -3    3.00    1.51
  -1  10  -3    0.56    1.53
   1 -10   3    0.09    0.88
  -1 -10  -3    2.32    1.31
  -1 -10  -3    1.59    1.45
  -1 -10  -3   -0.80    2.19
  -1  10  -4   34.86    2.14
  -1  10  -4   33.87    1.28
  -1 -10  -4   26.60    1.38
   1 -10   4   26.23    2.06
  -1 -10  -4   30.64    2.81
  -1  10  -5   16.92    1.11
  -1  10  -5   15.96    2.03
   1 -10   5   16.12    2.03
  -1 -10  -5   12.30    2.53
  -1  10  -6    4.34    1.60
  -1  10  -6    0.76    1.20
   1 -10   6    4.36    1.22
  -1 -10  -6    2.38    2.25
  -1  10  -7   26.08    2.02
  -1  10  -7   33.32    2.59
   1 -10   7   27.97    2.63
  -1 -10  -7   33.31    2.96
  -1  10  -8   -0.02    1.03
  -1  10  -8    4.08    2.27
   1 -10   8    0.36    2.31
  -1 -10  -8    0.29    2.36
  -1  10  -9    2.45    1.77
  -1  10  -9   -1.16    1.51
   1 -10   9    0.16    1.50
  -1 -10  -9    3.00    2.31
  -1  10 -10    6.35    1.25
  -1  10 -10    9.71    2.91
   1 -10  10   12.23    2.92
  -1 -10 -10   11.42    2.64
  -1  10 -11   18.69    3.18
   1  10  11   18.82    2.18
  -1  10 -11   12.50    2.20
   1 -10  11   14.59    2.09
  -1 -10 -11   13.01    2.97
  -1  10 -12    4.38    3.17
   1  10  12   -0.72    3.27
  -1  10 -12    1.56    1.23
   1 -10  12    1.32    3.31
  -1 -10 -12    1.70    1.51
  -1  10 -13   -3.79    3.30
   1  10  13   -0.22    3.52
  -1  10 -13    1.09    2.15
   1 -10  13    1.61    2.19
  -1 -10 -13    1.20    1.57
  -1  10 -14    1.16    3.66
   1  10  14    0.07    1.94
  -1  10 -14    0.00    2.37
   1 -10  14    1.84    2.39
  -1 -10 -14    0.50    2.70
  -1  10 -15    3.06    3.93
   1  10  15    2.71    2.09
  -1  10 -15    4.10    2.58
   1 -10  15    5.99    4.34
  -1 -10 -15    3.82    2.97
   1  10  16    5.83    2.25
  -1  10 -16    1.87    1.77
   1 -10  16    2.79    2.83
   1  11 -15    3.47    2.85
   1 -11 -15    5.18    2.76
  -1 -11  15    3.66    2.77
   1  11 -14    5.80    2.68
   1 -11 -14    3.69    2.55
   1 -11 -14   -0.18    1.85
  -1 -11  14    5.72    2.59
   1  11 -13    5.18    4.03
   1 -11 -13    3.87    3.79
   1 -11 -13   -0.23    0.99
  -1 -11  13   -5.96    4.06
   1  11 -12    7.64    3.88
   1 -11 -12   -0.20    3.71
   1 -11 -12    2.77    1.52
  -1 -11  12    2.75    2.30
   1  11 -11    3.71    2.27
   1 -11 -11    3.15    3.47
   1 -11 -11   -0.44    1.39
  -1 -11  11    7.02    3.63
   1  11 -10    2.55    2.20
   1 -11 -10    6.20    2.09
   1 -11 -10    1.42    1.27
  -1 -11  10    1.31    2.13
   1  11  -9   56.29    4.56
   1 -11  -9   43.52    2.86
   1 -11  -9   44.03    1.80
  -1 -11   9   52.33    2.88
   1  11  -8   40.88    2.62
   1 -11  -8   39.30    3.87
   1 -11  -8   29.96    1.68
   1 -11  -8   33.33    1.54
   1  11  -7   68.00    2.88
   1 -11  -7   53.17    2.78
   1 -11  -7   50.67    1.86
   1 -11  -7   47.01    1.61
  -1 -11   7   51.45    2.65
   1  11  -6   31.84    2.40
   1 -11  -6   24.94    2.16
   1 -11  -6   25.02    1.48
   1 -11  -6   25.14    1.30
  -1 -11   6   29.71    2.19
   1 -11  -5   11.61    2.89
   1 -11  -5    9.60    1.15
   1 -11  -5    9.03    1.18
  -1 -11   5    9.91    2.97
   1 -11  -4   -1.32    2.49
   1 -11  -4    0.64    1.00
   1 -11  -4    1.02    1.05
  -1 -11   4   -2.82    2.65
   1 -11  -3   60.17    2.35
   1 -11  -3   52.36    1.76
  -1 -11   3   61.98    3.78
  -1  11   2   71.28    2.06
   1 -11  -2   59.95    3.59
  -1 -11   2   60.63    2.52
  -1  11   1   54.67    2.76
   1 -11  -1   55.38    3.39
  -1 -11   1   53.53    2.16
  -1  11   0    2.84    1.81
   1 -11   0    2.82    2.22
   1 -11   0    1.87    1.26
  -1 -11   0    3.69    1.18
  -1 -11   0    2.13    1.44
  -1  11  -1    6.56    1.08
   1 -11   1    4.57    2.29
   1 -11   1    2.89    1.39
  -1 -11  -1    3.34    1.36
  -1 -11  -1    6.08    2.37
  -1 -11  -1    9.44    2.41
  -1  11  -2    1.23    1.56
  -1  11  -2   -0.95    1.02
  -1 -11  -2    0.56    1.49
   1 -11   2    0.82    1.44
  -1 -11  -2    5.54    2.26
  -1 -11  -2    2.18    2.34
  -1  11  -3    2.25    1.66
  -1  11  -3    2.15    1.62
   1 -11   3    1.50    0.97
  -1 -11  -3    0.19    2.26
  -1 -11  -3    0.97    1.63
  -1 -11  -3    0.43    2.32
  -1  11  -4    3.19    1.84
  -1  11  -4    3.30    1.63
   1 -11   4    2.60    1.75
  -1 -11  -4   -0.43    1.49
  -1 -11  -4    2.70    1.14
  -1 -11  -4    5.20    2.39
  -1  11  -5    2.43    1.97
  -1  11  -5   -0.74    0.97
  -1 -11  -5    1.05    1.88
   1 -11   5   -0.03    1.13
  -1 -11  -5    0.33    2.32
  -1  11  -6    8.97    1.36
  -1  11  -6    7.42    1.76
  -1 -11  -6    5.89    1.39
   1 -11   6    6.62    2.20
  -1 -11  -6    8.19    2.56
  -1  11  -7    0.88    1.64
  -1  11  -7   -0.46    2.22
   1 -11   7    0.08    1.36
  -1 -11  -7    2.30    2.29
  -1  11  -8    1.84    1.05
  -1  11  -8    4.98    1.50
   1 -11   8   -2.68    2.47
  -1 -11  -8    2.17    2.50
  -1  11  -9    3.24    1.79
  -1  11  -9    2.46    1.65
   1 -11   9    3.05    1.68
  -1 -11  -9    7.56    2.56
  -1  11 -10    0.53    1.14
  -1  11 -10   -1.11    2.83
   1 -11  10    1.01    2.80
  -1 -11 -10    0.91    1.56
  -1  11 -11    4.15    2.05
  -1  11 -11   10.56    2.78
   1 -11  11    5.63    1.98
  -1 -11 -11    6.20    1.73
  -1  11 -12    6.28    2.30
  -1  11 -12    8.78    1.88
   1 -11  12    8.41    2.26
  -1 -11 -12    8.03    1.67
  -1  11 -13    3.03    1.40
  -1  11 -13    0.89    1.91
   1 -11  13    0.06    3.68
  -1 -11 -13    2.49    2.68
  -1  11 -14    2.70    2.34
   1  11  14    2.06    1.96
  -1  11 -14    2.59    2.44
   1 -11  14    2.12    2.51
  -1 -11 -14    0.57    2.83
  -1  11 -15    1.91    2.51
   1  11  15    1.49    2.10
  -1  11 -15    2.29    2.45
   1 -11  15    1.18    4.28
  -1 -11 -15    1.23    1.83
   1  12 -14   -2.14    4.61
   1 -12 -14   -3.87    4.43
  -1 -12  14    5.02    2.76
   1  12 -13    1.14    2.54
   1 -12 -13    0.69    2.46
  -1 -12  13   -1.76    4.34
   1  12 -12   -0.57    2.43
   1 -12 -12    3.38    2.29
   1 -12 -12   -0.18    0.95
  -1 -12  12   -3.40    2.46
   1  12 -11    2.40    3.90
   1 -12 -11    2.51    2.25
   1 -12 -11    2.19    1.45
  -1 -12  11    3.02    3.91
   1  12 -10    5.33    3.67
   1 -12 -10    1.98    2.13
   1 -12 -10    3.27    0.98
   1 -12 -10    1.35    1.38
  -1 -12  10    6.10    2.24
   1  12  -9   -0.51    2.14
   1 -12  -9    1.67    0.84
   1 -12  -9    0.85    1.25
  -1 -12   9    2.48    2.10
   1  12  -8    3.05    3.22
   1 -12  -8    0.05    1.95
   1 -12  -8    0.48    0.82
   1 -12  -8    1.84    1.18
  -1 -12   8   -0.18    3.08
   1  12  -7   -0.39    1.99
   1 -12  -7    1.86    1.85
   1 -12  -7    2.24    1.24
   1 -12  -7    0.62    1.14
  -1 -12   7   -3.51    1.84
   1 -12  -6   -0.63    2.91
   1 -12  -6   -0.16    1.17
   1 -12  -6    2.21    1.12
  -1 -12   6    2.57    1.80
   1 -12  -5   17.70    1.92
   1 -12  -5   11.02    1.36
   1 -12  -5   14.11    1.35
  -1 -12   5   13.77    3.20
   1 -12  -4   29.08    3.25
   1 -12  -4   23.46    1.54
   1 -12  -4   22.07    1.55
  -1 -12   4   28.25    2.16
   1 -12  -3   11.17    2.72
   1 -12  -3   10.39    1.32
   1 -12  -3    8.15    1.41
  -1 -12   3   10.95    1.77
   1 -12  -2    6.68    1.64
   1 -12  -2    6.20    1.31
   1 -12  -2    6.73    1.39
  -1 -12   2    6.96    1.61
  -1  12   1    7.46    1.26
   1 -12  -1    8.42    1.62
   1 -12  -1    5.90    1.36
  -1 -12   1    6.61    2.65
  -1  12   0    6.87    1.96
   1 -12   0    7.02    2.48
  -1 -12   0    2.92    1.34
  -1 -12   0    9.06    2.55
  -1  12  -1    2.10    1.83
   1 -12   1    3.17    2.40
   1 -12   1    1.30    1.51
  -1 -12  -1    1.64    1.49
  -1 -12  -1    6.06    1.53
  -1 -12  -1    5.06    2.60
  -1  12  -2    4.94    1.11
   1 -12   2    1.75    1.63
  -1 -12  -2    2.81    1.72
  -1 -12  -2    2.15    1.54
  -1 -12  -2    3.82    2.55
  -1  12  -3    6.69    1.84
  -1  12  -3    5.79    1.86
   1 -12   3    3.21    1.10
  -1 -12  -3   -0.09    2.55
  -1 -12  -3    1.65    1.82
  -1 -12  -3    1.16    2.59
  -1  12  -4   17.63    2.21
  -1  12  -4   15.99    1.96
   1 -12   4   10.97    2.05
  -1 -12  -4    7.89    2.74
  -1 -12  -4    9.60    2.19
  -1 -12  -4   13.43    2.82
  -1  12  -5    5.02    2.20
  -1  12  -5    3.45    1.10
   1 -12   5    2.85    1.31
  -1 -12  -5    5.50    1.66
  -1 -12  -5    3.23    1.35
  -1 -12  -5    0.69    2.64
  -1  12  -6    1.86    1.46
  -1  12  -6    4.32    1.80
  -1 -12  -6    2.64    1.45
   1 -12   6    4.72    2.31
  -1 -12  -6    6.35    2.59
  -1  12  -7    3.45    2.38
  -1  12  -7    0.84    1.72
  -1 -12  -7    1.58    2.39
   1 -12   7    0.00    1.25
  -1 -12  -7    2.08    2.49
  -1  12  -8    1.51    1.59
  -1  12  -8    1.46    1.76
  -1 -12  -8    0.63    2.59
   1 -12   8    3.19    2.58
  -1 -12  -8   -1.74    2.59
  -1  12  -9    4.81    2.85
  -1  12  -9    1.22    1.88
  -1 -12  -9    1.50    1.76
   1 -12   9    3.82    1.75
  -1 -12  -9    3.01    1.66
  -1  12 -10    9.18    2.81
  -1  12 -10    8.51    2.05
  -1 -12 -10    4.27    1.70
   1 -12  10   12.28    3.25
  -1 -12 -10    7.36    1.61
  -1  12 -11   -1.23    1.70
  -1  12 -11    1.84    1.97
  -1 -12 -11   -3.30    1.92
   1 -12  11    3.31    3.98
  -1 -12 -11    0.43    1.55
  -1  12 -12   -1.15    1.85
  -1  12 -12    2.53    2.12
  -1 -12 -12    1.20    2.10
   1 -12  12    0.56    2.21
  -1 -12 -12   -0.97    2.59
  -1  12 -13    1.29    1.97
  -1  12 -13   -0.46    1.36
  -1 -12 -13   -3.60    2.18
   1 -12  13    1.64    3.81
  -1 -12 -13    4.00    2.70
  -1  12 -14   -0.83    2.11
  -1  12 -14    0.90    1.41
  -1 -12 -14    0.69    2.35
   1 -12  14    2.14    2.58
  -1 -12 -14    1.76    1.77
   1  13 -13    3.63    4.59
   1 -13 -13    2.85    2.66
  -1 -13  13   -0.21    4.58
   1  13 -12    2.57    4.19
   1 -13 -12   -0.68    4.04
  -1 -13  12   -0.05    2.59
   1  13 -11    1.14    2.47
   1 -13 -11    2.28    3.90
  -1 -13  11    2.30    3.98
   1  13 -10   -3.60    2.35
   1 -13 -10   -1.33    3.64
   1 -13 -10    1.43    1.59
   1 -13 -10    1.17    0.86
  -1 -13  10    0.98    2.32
   1  13  -9    2.45    3.67
   1 -13  -9   -0.41    2.15
   1 -13  -9    2.54    1.51
   1 -13  -9    0.63    1.32
  -1 -13   9   -6.66    3.66
   1  13  -8   -1.87    2.17
   1 -13  -8    3.27    2.04
   1 -13  -8    1.55    1.41
   1 -13  -8   -0.09    1.26
  -1 -13   8    1.08    3.47
   1 -13  -7    0.50    3.19
   1 -13  -7    0.13    1.30
   1 -13  -7    1.86    1.23
  -1 -13   7    2.04    1.98
   1 -13  -6    6.96    1.98
   1 -13  -6    4.98    1.38
   1 -13  -6    5.68    1.27
  -1 -13   6    8.95    3.20
   1 -13  -5    1.19    2.86
   1 -13  -5    0.29    1.28
   1 -13  -5    0.61    0.77
  -1 -13   5    0.66    2.95
   1 -13  -4    4.01    1.81
   1 -13  -4    1.40    0.84
   1 -13  -4    2.77    1.29
  -1 -13   4    4.67    1.84
   1 -13  -3    0.67    2.86
   1 -13  -3    2.23    1.35
   1 -13  -3    1.74    1.33
  -1 -13   3    0.99    2.82
   1 -13  -2    4.40    2.70
   1 -13  -2    1.99    1.40
   1 -13  -2    1.63    1.41
  -1 -13   2    0.58    1.20
  -1 -13   2    8.95    2.71
   1 -13  -1    4.72    1.67
   1 -13  -1    3.10    1.45
   1 -13  -1    1.92    1.46
  -1 -13   1    1.32    1.34
  -1 -13   1   -1.59    1.64
  -1  13   0    6.89    1.26
   1 -13   0    7.42    1.65
   1 -13   0    6.52    1.02
  -1 -13   0    3.94    1.60
  -1 -13   0   10.96    1.68
  -1 -13   0    6.64    1.83
  -1  13  -1    9.08    2.06
   1 -13   1    4.84    1.66
   1 -13   1    5.98    1.74
  -1 -13  -1   10.78    2.96
  -1 -13  -1    7.96    1.81
  -1  13  -2   38.48    2.46
   1 -13   2   26.08    2.31
  -1 -13  -2   32.30    3.46
  -1 -13  -2   35.40    3.47
  -1  13  -3    2.64    1.21
   1 -13   3    1.56    1.21
  -1 -13  -3    0.66    2.08
  -1 -13  -3    5.68    1.80
  -1 -13  -3    7.01    2.94
  -1  13  -4   51.01    2.96
  -1  13  -4   47.36    2.63
   1 -13   4   36.88    2.86
  -1 -13  -4   45.12    3.75
  -1 -13  -4   30.50    3.04
  -1 -13  -4   46.21    3.60
  -1  13  -5    4.93    2.38
  -1  13  -5    3.31    1.18
   1 -13   5    0.54    1.42
  -1 -13  -5    0.12    2.89
  -1 -13  -5    4.03    1.46
  -1 -13  -5    0.53    2.73
  -1  13  -6   -0.53    1.53
  -1  13  -6    1.60    1.81
   1 -13   6    0.81    2.40
  -1 -13  -6    2.54    1.74
  -1 -13  -6    0.16    2.48
  -1 -13  -6    2.15    2.68
  -1  13  -7    6.82    2.70
  -1  13  -7    1.70    1.85
  -1 -13  -7    2.43    2.64
   1 -13   7    3.35    1.60
  -1 -13  -7    3.52    2.71
  -1  13  -8    1.51    1.73
  -1  13  -8    2.14    1.90
  -1 -13  -8   -0.34    1.73
   1 -13   8   -3.60    2.74
  -1 -13  -8    2.61    1.70
  -1  13  -9   -1.60    2.54
  -1  13  -9    0.60    1.18
  -1 -13  -9    1.22    1.53
   1 -13   9   -1.30    1.78
  -1 -13  -9   -0.54    1.52
  -1  13 -10    6.71    1.76
  -1  13 -10    4.87    2.06
  -1 -13 -10    3.57    2.83
   1 -13  10    3.66    2.49
  -1 -13 -10    3.43    1.62
  -1  13 -11   -2.08    1.82
  -1  13 -11    0.50    1.25
  -1 -13 -11   -1.13    2.96
   1 -13  11   -2.19    4.24
  -1 -13 -11    2.72    2.61
  -1  13 -12   -6.23    3.19
  -1  13 -12    0.60    2.13
  -1 -13 -12   -1.39    3.07
   1 -13  12    0.20    2.31
  -1 -13 -12    2.49    2.70
  -1  13 -13    1.72    2.21
   1 -13  13    9.28    4.96
  -1 -13 -13    7.06    3.86
   1  14 -11    2.33    4.30
   1 -14 -11    4.35    2.57
  -1 -14  11   -0.85    4.26
   1  14 -10    7.10    4.31
   1 -14 -10    5.50    2.44
  -1 -14  10    2.31    2.59
   1  14  -9   -0.93    2.37
   1 -14  -9   -1.98    3.67
  -1 -14   9    2.30    3.85
   1 -14  -8    2.76    3.55
   1 -14  -8    0.44    1.46
   1 -14  -8    0.23    1.33
  -1 -14   8    2.49    2.24
   1 -14  -7    3.29    2.06
   1 -14  -7    1.90    1.48
   1 -14  -7    0.87    0.86
  -1 -14   7    3.78    2.20
   1 -14  -6   -0.39    3.19
   1 -14  -6    1.13    0.88
   1 -14  -6    1.52    1.37
  -1 -14   6    3.88    3.43
   1 -14  -5    3.95    2.00
   1 -14  -5    1.93    1.49
   1 -14  -5    3.84    0.92
  -1 -14   5    5.71    2.07
   1 -14  -4    0.17    3.13
   1 -14  -4    3.65    1.47
   1 -14  -4    3.35    1.50
  -1 -14   4    5.74    3.21
   1 -14  -3   -1.11    1.83
   1 -14  -3   -0.31    1.47
   1 -14  -3    0.68    1.47
  -1 -14   3   -1.08    2.98
   1 -14  -2    0.36    3.01
   1 -14  -2    2.65    1.00
   1 -14  -2    3.58    1.59
  -1 -14   2    2.33    1.33
   1 -14  -1    0.70    2.83
   1 -14  -1    1.60    1.61
   1 -14  -1    0.76    1.64
  -1 -14   1    1.37    1.57
  -1 -14   1   -0.28    2.89
   1 -14   0    1.59    2.71
   1 -14   0    2.48    1.74
  -1 -14   0    1.11    1.02
  -1 -14   0    2.21    2.78
  -1 -14   0    2.51    2.98
  -1  14  -1    2.27    1.21
   1 -14   1    1.49    1.65
   1 -14   1    0.23    1.13
  -1 -14  -1    0.87    1.14
  -1 -14  -1    2.25    1.71
  -1 -14  -1   -0.67    1.74
  -1  14  -2   -0.88    1.98
   1 -14   2   -1.42    1.89
  -1 -14  -2   -0.25    1.23
  -1 -14  -2    3.93    2.94
  -1 -14  -2   -0.36    1.68
  -1  14  -3    2.47    1.22
   1 -14   3    0.34    1.27
  -1 -14  -3    0.47    1.33
  -1 -14  -3    6.13    3.05
  -1 -14  -3    1.22    1.80
  -1  14  -4   31.66    1.87
  -1  14  -4   29.60    2.39
  -1 -14  -4   16.53    2.89
   1 -14   4   20.88    2.80
  -1 -14  -4   26.21    2.29
  -1 -14  -4   28.80    3.45
  -1  14  -5   13.44    1.35
  -1  14  -5   16.21    2.69
   1 -14   5   10.19    1.67
  -1 -14  -5    6.10    1.77
  -1 -14  -5    8.31    3.27
  -1 -14  -5    9.16    3.18
  -1  14  -6    6.45    2.70
  -1  14  -6    3.64    2.02
   1 -14   6    3.78    2.64
  -1 -14  -6    2.82    1.89
  -1 -14  -6    2.03    2.69
  -1 -14  -6    1.51    2.94
  -1  14  -7    0.91    1.75
  -1  14  -7    2.69    1.98
   1 -14   7   -0.43    1.68
  -1 -14  -7    0.08    3.21
  -1 -14  -7    3.44    1.73
  -1 -14  -7   -1.33    2.55
  -1  14  -8   -1.46    2.66
  -1  14  -8   -0.35    2.00
   1 -14   8    0.72    2.92
  -1 -14  -8   -1.14    1.95
  -1 -14  -8    3.49    2.54
  -1 -14  -8    3.32    1.65
  -1  14  -9    2.74    2.81
  -1  14  -9    0.28    1.22
  -1 -14  -9    0.17    3.24
   1 -14   9    2.49    3.85
  -1 -14  -9    1.51    1.61
  -1  14 -10    4.43    1.95
   1 -14  10    2.97    2.61
  -1 -14 -10    5.86    3.03
  -1 -14 -10    1.37    1.69
  -1  14 -11    7.38    3.42
  -1  14 -11    3.89    1.38
  -1 -14 -11    2.84    2.00
   1 -14  11    7.85    4.63
  -1 -14 -11    4.34    2.92
   1  15 -10    0.24    2.72
   1 -15 -10   -5.49    4.12
  -1 -15  10    3.51    2.64
   1 -15  -9    1.83    2.47
  -1 -15   9    8.02    4.22
   1 -15  -8    1.05    2.34
  -1 -15   8    0.09    2.46
   1 -15  -7   -3.15    3.21
  -1 -15   7    0.96    3.79
   1 -15  -6    0.03    2.02
   1 -15  -6    1.07    1.57
   1 -15  -6    1.19    1.48
  -1 -15   6   -2.24    2.17
   1 -15  -5    3.47    2.87
   1 -15  -5    0.49    1.57
   1 -15  -5    0.51    0.97
  -1 -15   5   -4.05    2.16
   1 -15  -4    0.29    1.75
   1 -15  -4    0.74    1.62
   1 -15  -4    1.56    1.60
  -1 -15   4    3.71    3.43
   1 -15  -3   -3.03    3.21
   1 -15  -3    1.80    1.65
   1 -15  -3    0.69    1.01
  -1 -15   3    0.92    2.08
   1 -15  -2    5.14    2.03
   1 -15  -2    2.57    1.79
   1 -15  -2    3.43    1.80
  -1 -15   2    3.30    3.34
   1 -15  -1   -0.59    1.85
   1 -15  -1    0.62    1.11
   1 -15  -1    1.16    1.82
  -1 -15   1    1.57    1.74
  -1 -15   1    0.73    3.09
  -1 -15   1    2.52    1.76
   1 -15   0    2.39    2.99
   1 -15   0    0.86    1.90
   1 -15   0    0.65    1.17
  -1 -15   0   -1.17    1.84
  -1 -15   0    0.44    1.87
  -1 -15   0   -0.21    2.79
   1 -15   1    2.08    2.05
  -1 -15  -1    2.03    2.01
  -1 -15  -1   -0.23    3.08
  -1 -15  -1    3.42    2.82
  -1  15  -2    1.14    1.27
   1 -15   2    0.45    2.10
  -1 -15  -2   -0.14    2.16
  -1 -15  -2   -0.16    1.83
  -1 -15  -2    0.38    1.64
  -1  15  -3    5.41    2.16
   1 -15   3    6.72    1.47
  -1 -15  -3    4.82    1.51
  -1 -15  -3    9.91    3.34
  -1 -15  -3    8.99    1.79
  -1  15  -4    2.45    1.27
   1 -15   4    2.05    2.43
  -1 -15  -4    0.57    2.51
  -1 -15  -4    3.37    3.22
  -1 -15  -4    0.16    1.85
  -1  15  -5    2.36    1.71
  -1  15  -5    3.63    2.05
  -1 -15  -5    0.87    2.67
   1 -15   5   -1.03    1.58
  -1 -15  -5    3.35    1.92
  -1 -15  -5   -4.09    2.76
  -1  15  -6    0.64    2.51
  -1  15  -6   -0.99    2.02
  -1 -15  -6    2.22    1.75
   1 -15   6   -2.97    2.69
  -1 -15  -6    1.35    3.17
  -1 -15  -6    1.19    2.68
  -1  15  -7    2.61    2.07
  -1  15  -7    0.64    1.60
   1 -15   7   -0.09    1.80
  -1 -15  -7    1.66    1.62
  -1 -15  -7    2.27    2.40
  -1 -15  -7    3.74    2.75
  -1  15  -8    4.50    2.85
  -1  15  -8    2.51    2.14
   1 -15   8    4.01    3.84
  -1 -15  -8    8.79    4.09
  -1 -15  -8    0.92    2.77
  -1 -15  -8   -1.17    2.93
  -1  15  -9    3.72    1.85
  -1  15  -9    0.97    1.28
   1 -15   9    1.18    2.47
  -1 -15  -9   -0.88    2.64
  -1 -15  -9   -1.59    1.77
  -1 -15  -9    2.34    1.75
   1 -16  -7    0.86    2.05
  -1 -16   7    2.04    4.03
   1 -16  -6   -1.74    3.22
  -1 -16   6    1.14    2.31
   1 -16  -5   -1.92    1.97
  -1 -16   5   -1.56    3.78
   1 -16  -4    9.08    3.03
   1 -16  -4    0.22    1.81
   1 -16  -4    0.49    1.77
  -1 -16   4    1.30    2.23
   1 -16  -3    2.14    1.83
   1 -16  -3    1.57    1.86
   1 -16  -3    2.63    1.85
  -1 -16   3    6.94    4.43
   1 -16  -2    2.13    2.86
   1 -16  -2    1.89    1.15
   1 -16  -2    0.77    1.21
  -1 -16   2    5.03    4.24
   1 -16  -1    2.16    1.96
   1 -16  -1    0.49    1.98
   1 -16  -1    0.57    2.01
  -1 -16   1   -2.54    2.51
  -1 -16   1    3.45    1.85
   1 -16   0    0.12    1.95
   1 -16   0    0.96    1.27
   1 -16   0   -1.50    2.10
  -1 -16   0   -0.88    2.08
  -1 -16   0    3.34    3.98
  -1 -16   0    0.93    1.84
   1 -16   1    0.36    2.22
  -1 -16  -1   -0.64    2.15
  -1 -16  -1    4.89    2.44
  -1 -16  -1    2.87    2.92
   1 -16   2    1.25    1.44
  -1 -16  -2    1.03    2.34
  -1 -16  -2    3.97    3.96
  -1 -16  -2    0.91    2.92
   1 -16   3    1.22    2.47
  -1 -16  -3   -1.37    2.54
  -1 -16  -3    6.28    2.41
  -1 -16  -3    1.17    1.79
  -1  16  -4    2.18    1.30
   1 -16   4   -1.34    1.62
  -1 -16  -4    0.32    1.66
  -1 -16  -4    3.22    4.10
  -1 -16  -4    1.58    1.74
  -1  16  -5    0.42    2.10
   1 -16   5    1.28    2.73
  -1 -16  -5    4.22    2.85
  -1 -16  -5    1.11    2.51
  -1 -16  -5    0.93    1.80
  -1  16  -6    0.12    1.31
   1 -16   6    3.98    3.51
  -1 -16  -6   -0.69    1.74
  -1 -16  -6    0.24    4.09
  -1 -16  -6    3.01    2.82
  -1  16  -7   -2.94    3.35
  -1  16  -7    2.55    2.10
  -1 -16  -7   -0.61    2.67
   1 -16   7   -2.44    2.28
  -1 -16  -7    0.01    2.04
  -1 -16  -7    0.62    2.96
   1 -17  -4   -0.22    3.31
  -1 -17   4   -1.62    4.66
   1 -17  -3    5.16    3.31
  -1 -17   3    1.04    4.70
   1 -17  -2    1.21    1.85
   1 -17  -2    1.34    2.11
  -1 -17   2    2.75    2.77
  -1 -17   2    2.57    2.07
   1 -17  -1    1.95    3.03
   1 -17  -1    1.11    1.37
   1 -17  -1    1.41    2.20
  -1 -17   1    0.00    3.58
  -1 -17   1    4.69    3.29
   1 -17   0   -0.15    2.31
   1 -17   0    0.19    1.42
  -1 -17   0   -1.59    2.61
  -1 -17   0    2.83    3.21
   1 -17   1    3.61    2.40
   1 -17   1   -0.19    1.54
  -1 -17  -1    0.42    4.23
  -1 -17  -1    3.05    1.93
   1 -17   2    4.92    2.55
  -1 -17  -2    1.35    2.55
  -1 -17  -2    1.87    2.61
  -1 -17  -2    3.84    3.13
   1 -17   3    1.59    2.71
  -1 -17  -3   -0.80    2.70
  -1 -17  -3    5.70    4.27
  -1 -17  -3    2.05    3.11
   1 -17   4    2.90    1.77
  -1 -17  -4   -1.98    2.95
  -1 -17  -4    3.35    2.59
  -1 -17  -4    4.21    3.09
   2   0 -18    4.69    2.92
   2   0 -18    5.69    1.66
  -2   0  18    4.80    3.01
   2   0 -17    2.23    2.53
   2   0 -17    0.33    1.46
  -2   0  17    1.33    1.90
   2   0 -16   -1.19    2.34
   2   0 -16    0.87    1.48
  -2   0  16    1.06    2.79
   2   0 -15    1.91    2.17
   2   0 -15   -0.96    1.38
  -2   0  15   -0.23    1.60
   2   0 -14   24.58    1.63
  -2   0  14   26.82    2.98
   2   0 -13    1.84    1.24
   2   0 -13    1.13    1.25
  -2   0  13   -2.38    2.36
   2   0 -12   55.62    2.78
   2   0 -12   60.07    2.81
  -2   0  12   60.08    2.14
   2   0 -11   -4.84    1.75
   2   0 -11   -1.05    1.68
  -2   0  11    0.29    1.91
   2   0 -10  236.75    4.04
   2   0 -10  234.05    3.86
  -2   0  10  232.34    5.66
   2   0  -9    1.51    1.43
   2   0  -9    1.47    1.38
  -2   0   9   -0.77    1.51
   2   0  -8    1.05    1.35
   2   0  -8    3.65    1.27
  -2   0   8   -0.40    1.29
   2   0  -7    1.05    0.76
   2   0  -7    1.24    1.18
  -2   0   7    0.15    0.68
   2   0  -6   22.73    0.94
   2   0  -6   20.69    1.28
  -2   0   6   21.65    0.83
  -2   0   6   18.96    1.21
   2   0  -5    0.99    0.75
  -2   0   5    1.33    1.03
  -2   0   5    0.06    0.58
   2   0  -4   69.49    1.94
  -2   0   4   66.01    1.20
  -2   0   4   67.62    1.12
  -2   0   3   -1.80    0.64
  -2   0   3    0.57    0.57
  -2   0   2   -0.53    1.08
  -2   0   2    2.32    0.90
  -2   0   2    0.45    0.58
  -2   0   1   -0.10    1.14
  -2   0   1   -0.56    0.99
  -2   0   0    2.88    0.79
  -2   0   0    4.36    1.07
   2   0   1   -0.50    1.27
  -2   0  -1   -0.84    0.68
   2   0   2   47.93    1.26
  -2   0  -2   51.11    1.88
   2   0   3   -0.49    1.49
  -2   0  -3    0.24    1.36
   2   0   4   22.51    1.19
  -2   0  -4   20.89    1.79
   2   0   5    1.09    1.08
  -2   0  -5   -0.58    1.67
   2   0   6   40.47    2.46
  -2   0  -6   40.53    2.35
   2   0   7    0.84    1.19
  -2   0  -7   -0.81    1.14
   2   0   8   13.11    2.41
  -2   0  -8   11.52    2.27
   2   0   9    0.86    1.52
  -2   0  -9    3.49    2.24
   2   0  10    3.33    1.62
  -2   0 -10    0.42    1.49
   2   0  11    2.73    1.79
  -2   0 -11    5.08    2.66
   2   0  12   -0.58    1.90
  -2   0 -12    2.18    1.71
   2   0  13    0.41    2.14
  -2   0 -13    2.26    3.03
   2   0  14   34.00    2.97
  -2   0 -14   38.88    2.57
   2   0  15   -2.07    2.48
  -2   0 -15   -0.67    3.48
   2   0  16   19.53    3.05
  -2   0 -16   18.91    2.66
   2   0  17   -1.19    2.95
  -2   0 -17   -5.49    2.45
   2   0  18    4.12    3.11
  -2   0 -18    9.25    4.67
   2   1 -18    1.09    1.63
   2   1 -18    3.83    1.70
  -2   1  18    4.71    3.12
   2  -1 -18    0.79    2.96
   2  -1 -18    1.99    2.53
  -2  -1  18    2.83    1.87
   2   1 -17    0.71    1.52
   2   1 -17    3.23    1.57
  -2   1  17    2.84    1.86
   2  -1 -17   -0.30    2.74
   2  -1 -17    3.07    2.32
  -2  -1  17    3.12    2.77
   2   1 -16    2.59    1.37
   2   1 -16    2.09    1.45
  -2   1  16    5.96    2.80
   2  -1 -16    4.43    2.55
   2  -1 -16    4.08    2.38
  -2  -1  16    6.98    3.04
   2   1 -15    0.83    1.25
   2   1 -15    4.63    1.46
  -2   1  15    1.03    1.53
   2  -1 -15    0.74    2.35
   2  -1 -15    1.90    2.14
  -2  -1  15    1.45    1.69
   2   1 -14   15.47    1.36
   2   1 -14   20.51    2.57
  -2   1  14   16.45    2.63
   2  -1 -14   15.54    1.60
   2  -1 -14   16.20    2.24
  -2  -1  14   17.42    2.95
   2   1 -13   26.69    2.53
   2   1 -13   20.66    2.14
  -2   1  13   22.99    2.62
   2  -1 -13   26.85    1.63
  -2  -1  13   21.13    1.83
   2  -1 -13   27.10    2.21
   2   1 -12  274.34    6.61
  -2   1  12  250.07    5.38
   2  -1 -12  256.36    6.71
   2  -1 -12  263.84    4.69
  -2  -1  12  275.91    5.95
   2   1 -11    5.22    0.97
   2   1 -11    4.79    1.14
  -2   1  11    3.92    1.81
   2  -1 -11    6.09    1.60
  -2  -1  11    2.44    2.15
   2   1 -10   11.30    1.54
  -2   1  10   10.26    1.70
   2   1 -10   11.23    1.84
   2  -1 -10   12.34    1.19
  -2  -1  10   12.29    2.04
   2  -1 -10   12.38    1.50
   2   1  -9   -1.02    0.76
   2   1  -9    0.18    0.95
  -2   1   9    2.23    1.27
   2  -1  -9    0.84    1.56
   2  -1  -9   -0.38    1.17
  -2  -1   9   -0.68    1.61
   2   1  -8   21.26    1.41
   2   1  -8   25.01    1.77
  -2   1   8   23.17    1.39
   2  -1  -8   23.48    1.12
   2  -1  -8   23.41    1.42
  -2  -1   8   26.28    1.82
   2   1  -7   10.80    1.23
   2   1  -7    8.48    1.47
  -2   1   7    9.30    1.06
   2  -1  -7    8.44    1.52
   2  -1  -7    8.60    1.13
  -2  -1   7    7.86    0.87
  -2   1   6    0.49    0.53
   2   1  -6   -0.48    0.68
   2   1  -6    2.69    1.26
  -2   1   6    0.33    0.71
   2  -1  -6    0.78    0.92
  -2  -1   6   -0.22    0.92
  -2  -1   6    1.46    0.73
   2  -1  -6    0.60    1.40
   2   1  -5    0.34    0.65
  -2   1   5   -1.05    1.14
  -2   1   5   -0.76    0.77
   2  -1  -5    1.03    1.40
  -2  -1   5    0.72    0.91
  -2  -1   5   -0.16    1.12
  -2   1   4  115.59    1.41
  -2   1   4  114.53    1.83
   2  -1  -4  118.94    2.81
  -2  -1   4  110.49    2.35
  -2  -1   4  111.93    2.11
  -2   1   3   39.19    1.60
  -2   1   3   41.20    1.16
  -2   1   3   40.56    1.12
   2  -1  -3   42.05    1.24
  -2  -1   3   40.16    1.52
  -2  -1   3   38.65    1.31
  -2   1   2   40.98    1.09
  -2   1   2   43.55    1.18
  -2   1   2   41.36    1.13
  -2  -1   2   40.38    1.01
  -2  -1   2   40.31    1.43
  -2  -1   2   43.38    1.08
  -2   1   1    5.41    1.44
  -2   1   1    6.97    0.91
  -2  -1   1    7.99    1.14
  -2  -1   1    9.64    1.24
  -2   1   0    0.46    0.85
  -2   1   0    0.50    0.55
  -2  -1   0   -1.56    0.76
  -2   1  -1   70.03    1.73
   2  -1   1   71.74    1.92
  -2  -1  -1   73.88    2.23
   2   1   2    1.43    0.93
  -2   1  -2   -0.36    0.68
   2  -1   2    1.02    0.77
  -2  -1  -2    0.50    0.88
   2   1   3   97.30    1.95
  -2   1  -3   96.07    1.70
   2  -1   3   99.85    2.53
  -2  -1  -3   93.55    2.84
   2   1   4   78.74    1.87
  -2   1  -4   74.40    1.59
   2  -1   4   75.53    2.53
  -2  -1  -4   77.46    2.67
   2   1   5    3.57    1.13
  -2   1  -5    6.84    1.60
   2  -1   5    4.76    1.07
  -2  -1  -5    2.52    1.76
   2   1   6    2.24    2.01
  -2   1  -6    2.13    1.75
   2  -1   6    2.67    1.86
  -2  -1  -6    3.54    1.15
   2   1   7   98.37    2.43
  -2   1  -7   97.20    2.30
   2  -1   7  100.41    2.39
  -2  -1  -7   96.75    2.34
   2   1   8   45.75    3.05
  -2   1  -8   53.48    2.74
   2  -1   8   47.13    2.99
  -2  -1  -8   49.01    1.85
   2   1   9   28.56    1.86
  -2   1  -9   28.60    1.71
   2  -1   9   33.99    2.88
  -2  -1  -9   33.13    2.80
   2   1  10    6.01    1.74
  -2   1 -10    7.59    2.50
   2  -1  10    8.65    2.69
  -2  -1 -10   10.34    1.63
   2   1  11    5.81    2.90
  -2   1 -11    5.02    1.61
   2  -1  11    2.66    1.72
  -2  -1 -11    3.13    2.77
   2   1  12    4.28    3.01
  -2   1 -12    1.10    2.80
   2  -1  12    1.55    1.80
  -2  -1 -12   -1.52    1.77
   2   1  13    9.60    3.77
  -2   1 -13    8.76    1.97
   2  -1  13   11.36    2.16
  -2  -1 -13   11.66    2.04
   2   1  14    5.23    3.73
  -2   1 -14    7.80    3.21
   2  -1  14    4.33    2.32
  -2  -1 -14    2.77    3.34
   2   1  15    4.75    4.11
  -2   1 -15    0.66    2.18
   2  -1  15    1.41    3.97
  -2  -1 -15    3.57    2.15
   2   1  16    1.23    4.33
  -2   1 -16    9.39    3.74
   2  -1  16    4.40    4.43
  -2  -1 -16    4.54    2.45
   2   1  17   -2.27    4.34
  -2   1 -17    2.49    2.44
   2  -1  17   -1.62    4.64
  -2  -1 -17   -0.38    2.49
   2   1  18    6.19    4.72
  -2   1 -18   -0.88    2.58
   2  -1  18    3.52    4.89
  -2  -1 -18    0.63    2.73
   2   2 -18    4.70    1.61
   2   2 -18   10.41    2.99
  -2   2  18    4.69    3.32
   2  -2 -18    9.05    3.99
   2  -2 -18    7.95    2.92
  -2  -2  18    6.82    2.05
   2   2 -17    0.30    1.36
   2   2 -17    4.41    2.65
  -2   2  17   -0.55    2.79
   2  -2 -17    1.53    3.52
   2  -2 -17   -0.55    2.39
  -2  -2  17    0.85    2.89
   2   2 -16    0.27    1.23
   2   2 -16   -0.67    2.44
  -2   2  16   -0.80    2.58
   2  -2 -16    4.28    2.68
   2  -2 -16    0.46    2.18
  -2  -2  16   -2.17    1.89
   2   2 -15    2.49    1.17
   2   2 -15   -2.24    2.56
  -2   2  15   -0.26    1.48
   2  -2 -15    3.09    2.55
   2  -2 -15    4.02    2.02
  -2  -2  15    4.99    2.91
   2   2 -14    5.79    1.84
   2   2 -14   11.33    2.60
  -2   2  14    7.50    2.36
   2  -2 -14   10.13    1.60
   2  -2 -14   12.87    1.99
  -2  -2  14    9.96    1.83
   2   2 -13    9.32    1.44
  -2   2  13    5.85    1.28
   2  -2 -13    6.76    1.49
   2  -2 -13    6.79    1.73
  -2  -2  13    4.29    1.63
   2   2 -12    7.10    1.53
   2   2 -12    5.24    1.38
  -2   2  12    8.03    1.87
   2  -2 -12    6.01    1.37
   2  -2 -12    3.91    1.59
  -2  -2  12    4.81    2.51
   2   2 -11    5.73    1.36
   2   2 -11    2.90    2.01
  -2   2  11    5.07    1.62
   2  -2 -11    5.15    2.06
   2  -2 -11    2.44    0.85
  -2  -2  11    4.17    2.25
   2   2 -10    1.43    1.20
   2   2 -10   -0.30    1.90
  -2   2  10    0.19    0.81
   2  -2 -10    1.73    1.12
   2  -2 -10    0.17    1.27
  -2  -2  10    3.84    1.95
   2   2  -9   12.01    1.21
   2   2  -9   12.21    1.21
  -2   2   9   11.74    1.28
   2  -2  -9   11.84    1.18
   2  -2  -9   11.94    1.23
  -2  -2   9   11.76    2.01
   2   2  -8   14.23    1.19
   2   2  -8   16.62    1.14
  -2   2   8   12.78    1.14
   2  -2  -8   15.76    0.73
  -2  -2   8   15.59    1.92
   2   2  -7   43.38    1.41
   2   2  -7   42.15    2.03
  -2   2   7   40.41    1.22
   2  -2  -7   39.93    2.11
   2  -2  -7   44.01    1.26
  -2  -2   7   38.61    2.04
  -2   2   6  123.23    1.90
   2   2  -6  128.96    1.69
   2   2  -6  127.38    3.03
  -2   2   6  126.17    2.15
   2  -2  -6  121.71    2.22
  -2  -2   6  125.42    2.22
  -2  -2   6  123.48    1.57
  -2   2   5  213.72    2.73
  -2   2   5  220.30    4.20
   2  -2  -5  212.67    3.46
  -2  -2   5  207.24    3.19
  -2  -2   5  210.01    3.05
  -2   2   4   61.54    2.08
  -2   2   4   61.30    1.06
   2  -2  -4   62.68    1.58
  -2  -2   4   58.41    1.38
  -2  -2   4   60.12    2.04
  -2   2   3   31.01    1.11
  -2   2   3   31.73    0.90
  -2   2   3   30.52    0.81
   2  -2  -3   27.42    1.21
  -2  -2   3   32.12    1.68
  -2  -2   3   27.14    1.14
  -2   2   2   13.95    1.59
  -2   2   2   12.65    0.77
  -2   2   2   12.84    0.74
  -2  -2   2   12.64    0.91
  -2  -2   2   13.17    0.68
  -2   2   1  152.55    2.59
  -2   2   1  160.66    2.29
  -2  -2   1  158.53    2.66
  -2   2   0  607.36   10.34
  -2   2   0  608.14    9.59
   2  -2   0  605.89    9.84
  -2  -2   0  590.85   11.72
  -2   2  -1  326.40    6.54
  -2   2  -1  323.43    4.84
   2  -2   1  333.38    5.19
  -2  -2  -1  321.19    6.49
   2   2   2   13.86    1.15
  -2   2  -2   13.30    0.74
   2  -2   2   12.91    1.31
  -2  -2  -2   11.78    1.11
   2   2   3    6.69    1.83
  -2   2  -3    3.65    1.29
   2  -2   3    5.13    1.40
  -2  -2  -3    5.67    1.07
   2   2   4   30.80    2.27
  -2   2  -4   29.00    1.71
   2  -2   4   29.93    1.82
  -2  -2  -4   28.98    2.24
   2   2   5   42.43    1.64
  -2   2  -5   40.02    1.31
   2  -2   5   41.19    1.44
  -2  -2  -5   42.68    2.47
   2   2   6    4.79    1.31
  -2   2  -6    4.73    1.69
   2  -2   6    4.15    1.77
  -2  -2  -6    2.63    1.98
   2   2   7   55.24    3.07
  -2   2  -7   54.52    1.71
   2  -2   7   54.74    1.76
  -2  -2  -7   52.30    1.89
   2   2   8    1.82    1.48
  -2   2  -8   -1.78    1.98
   2  -2   8    1.02    1.30
  -2  -2  -8    2.60    1.35
   2   2   9   14.75    1.74
  -2   2  -9   12.87    1.48
   2  -2   9   15.64    2.56
  -2  -2  -9   12.85    2.65
   2   2  10   24.92    3.37
  -2   2 -10   23.55    2.72
   2  -2  10   25.90    2.99
  -2  -2 -10   24.45    3.06
   2   2  11    6.04    3.01
  -2   2 -11    2.57    1.60
   2  -2  11    3.08    2.83
  -2  -2 -11    4.16    1.74
   2   2  12   10.37    2.16
  -2   2 -12   12.09    2.99
   2  -2  12    9.27    3.21
  -2  -2 -12   12.92    3.21
   2   2  13    8.92    2.18
  -2   2 -13    2.93    1.88
   2  -2  13    8.50    3.41
  -2  -2 -13    8.13    1.98
   2   2  14   10.60    2.61
  -2   2 -14   18.17    2.19
   2  -2  14   15.84    4.09
  -2  -2 -14   20.46    3.75
   2   2  15    5.71    2.42
  -2   2 -15    6.25    3.50
   2  -2  15    1.51    2.52
  -2  -2 -15    3.00    2.28
   2   2  16    3.79    2.51
  -2   2 -16    2.84    2.28
   2  -2  16   -1.01    2.61
  -2  -2 -16    3.71    2.39
   2   2  17   -2.63    2.82
  -2   2 -17   -6.78    4.10
   2  -2  17    4.81    2.85
  -2  -2 -17    6.93    2.57
   2   2  18   -0.30    2.93
  -2   2 -18    2.55    2.57
   2  -2  18   -0.72    3.04
  -2  -2 -18    3.06    2.68
   2   3 -18    2.30    2.28
   2   3 -18   -0.07    3.06
  -2   3  18   -0.93    3.09
   2  -3 -18    0.74    4.04
   2  -3 -18    4.10    2.67
  -2  -3  18    1.04    3.29
   2   3 -17    2.41    2.06
   2   3 -17    1.94    2.83
  -2   3  17    1.25    1.72
   2  -3 -17    0.02    3.06
   2  -3 -17    1.41    1.45
  -2  -3  17    1.40    1.85
   2   3 -16    0.70    1.89
   2   3 -16    0.99    1.65
  -2   3  16    1.66    2.54
   2  -3 -16    5.78    3.62
   2  -3 -16    4.29    1.32
  -2  -3  16    7.24    2.83
   2   3 -15    2.52    1.55
  -2   3  15    1.85    1.40
   2  -3 -15    1.53    1.66
   2  -3 -15    0.98    1.19
  -2  -3  15    1.19    1.91
   2   3 -14   -0.68    1.54
   2   3 -14    1.83    1.56
  -2   3  14   -0.23    2.01
   2  -3 -14    0.84    1.55
   2  -3 -14   -0.82    1.05
  -2  -3  14    2.45    1.69
   2   3 -13    0.33    0.86
   2   3 -13    1.34    1.44
  -2   3  13    2.02    1.84
   2  -3 -13    0.62    1.48
   2  -3 -13    2.25    1.54
  -2  -3  13    1.72    2.67
   2   3 -12   14.41    1.46
  -2   3  12   15.72    1.88
   2  -3 -12   15.27    1.58
   2  -3 -12   19.36    1.60
  -2  -3  12   14.00    2.82
   2   3 -11    6.16    1.19
   2   3 -11    8.12    2.38
  -2   3  11    1.36    1.44
   2  -3 -11    4.12    1.27
  -2  -3  11    6.48    1.48
   2   3 -10   24.72    1.29
  -2   3  10   20.26    1.50
   2  -3 -10   25.60    1.53
   2  -3 -10   23.57    1.37
  -2  -3  10   27.87    1.63
   2   3  -9    1.79    0.94
   2   3  -9    0.24    1.98
  -2   3   9    2.01    1.03
   2  -3  -9    1.08    1.19
   2  -3  -9    1.28    0.61
  -2  -3   9    2.41    1.18
   2   3  -8   33.08    1.16
   2   3  -8   32.82    1.49
  -2   3   8   28.41    1.19
   2  -3  -8   31.56    2.28
   2  -3  -8   32.05    1.14
  -2  -3   8   30.78    1.44
  -2   3   7   -0.38    0.68
   2   3  -7    1.26    0.78
   2   3  -7    0.29    1.04
  -2   3   7    2.56    0.94
   2  -3  -7   -0.48    1.69
  -2  -3   7    2.17    1.04
   2  -3  -7    0.86    0.68
   2   3  -6    1.89    1.76
  -2   3   6    5.08    0.99
  -2   3   6    4.50    0.59
   2  -3  -6    4.11    1.07
  -2  -3   6    5.78    1.04
  -2   3   5   87.72    1.36
  -2   3   5   90.01    1.86
   2  -3  -5   90.38    2.04
  -2  -3   5   86.13    2.73
  -2  -3   5   89.31    1.46
  -2   3   4   37.64    2.05
  -2   3   4   40.84    0.88
  -2   3   4   37.78    0.62
   2  -3  -4   40.09    2.25
  -2  -3   4   37.61    1.30
  -2  -3   4   36.97    1.01
  -2   3   3   26.72    1.93
  -2   3   3   27.95    0.60
  -2   3   3   27.21    0.55
   2  -3  -3   28.76    2.05
  -2  -3   3   29.90    1.96
  -2  -3   3   27.24    0.97
  -2   3   2  171.35    2.93
  -2   3   2  177.36    1.93
   2  -3  -2  172.69    3.16
  -2  -3   2  165.44    2.68
  -2  -3   2  170.57    2.95
  -2   3   1  663.30   11.80
  -2   3   1  671.94   10.02
  -2  -3   1  659.73   14.01
  -2   3   0  236.97    5.24
  -2   3   0  239.52    3.15
   2  -3   0  239.62    3.42
  -2  -3   0  236.26    5.41
  -2   3  -1   49.86    2.51
  -2   3  -1   53.03    1.34
   2  -3   1   48.26    1.45
  -2  -3  -1   50.59    1.64
  -2   3  -2   -2.91    2.00
   2  -3   2   -2.05    1.15
   2   3   3  406.56    8.58
  -2   3  -3  394.90    6.73
   2  -3   3  397.98    7.06
  -2  -3  -3  411.20    8.62
   2   3   4   27.72    2.46
  -2   3  -4   27.92    1.06
   2  -3   4   30.04    1.82
  -2  -3  -4   26.90    2.41
   2   3   5   13.34    1.38
  -2   3  -5   15.47    1.59
   2  -3   5   12.35    1.07
  -2  -3  -5   12.34    2.19
   2   3   6   26.16    1.71
  -2   3  -6   29.62    1.22
   2  -3   6   33.56    2.06
  -2  -3  -6   28.20    2.48
   2   3   7    2.32    2.27
  -2   3  -7    0.16    1.74
   2  -3   7   -1.52    1.81
  -2  -3  -7    1.70    2.12
   2   3   8   67.16    2.38
  -2   3  -8   68.01    1.95
   2  -3   8   63.22    1.96
  -2  -3  -8   65.26    2.25
   2   3   9    2.70    2.63
  -2   3  -9    1.39    1.30
   2  -3   9    0.68    1.34
  -2  -3  -9    0.41    1.49
   2   3  10   19.14    3.40
  -2   3 -10   23.91    2.70
   2  -3  10   20.75    1.78
  -2  -3 -10   22.83    3.11
   2   3  11    8.07    1.95
  -2   3 -11    6.05    1.65
   2  -3  11    8.80    1.70
  -2  -3 -11    2.34    2.96
   2   3  12    2.45    2.07
  -2   3 -12    2.87    1.71
   2  -3  12    3.92    1.82
  -2  -3 -12    2.98    1.88
   2   3  13    1.11    2.14
  -2   3 -13    2.11    3.02
   2  -3  13    0.75    1.92
  -2  -3 -13   -3.81    3.24
   2   3  14    1.86    2.33
  -2   3 -14    1.55    1.96
   2  -3  14   -0.76    2.21
  -2  -3 -14    1.99    2.09
   2   3  15    0.67    2.50
  -2   3 -15   -0.32    3.37
   2  -3  15   -1.38    3.87
  -2  -3 -15   -0.88    2.25
   2   3  16    4.41    2.69
  -2   3 -16    8.75    3.73
   2  -3  16    0.55    4.21
  -2  -3 -16    2.58    2.46
   2   3  17    4.22    2.81
  -2   3 -17    0.11    2.45
   2  -3  17    6.30    4.68
  -2  -3 -17   -0.53    2.56
  -2   4  18    0.93    2.90
   2   4 -17    3.15    1.97
   2   4 -17    5.73    1.89
  -2   4  17    1.88    1.70
   2  -4 -17    6.75    2.54
   2  -4 -17    4.76    1.42
  -2  -4  17    4.22    3.24
   2   4 -16    2.44    1.78
   2   4 -16    3.41    1.79
  -2   4  16    2.82    2.50
   2  -4 -16    5.02    2.44
   2  -4 -16    3.97    1.30
  -2  -4  16    4.85    1.87
   2   4 -15    0.18    0.93
   2   4 -15   -0.05    1.62
  -2   4  15    1.95    2.13
   2  -4 -15   -0.29    1.76
   2  -4 -15    1.74    1.80
  -2  -4  15    3.68    2.71
   2   4 -14    1.46    1.35
   2   4 -14    3.35    2.88
  -2   4  14    1.10    1.19
   2  -4 -14    0.96    1.65
   2  -4 -14    0.07    0.99
  -2  -4  14    5.24    3.03
   2   4 -13    2.08    1.24
   2   4 -13    3.59    2.65
  -2   4  13    1.66    1.75
   2  -4 -13    0.57    1.58
   2  -4 -13    0.76    0.90
  -2  -4  13    4.10    1.75
   2   4 -12    2.10    1.09
   2   4 -12   -0.12    2.59
  -2   4  12    3.33    1.55
   2  -4 -12    2.13    2.43
   2  -4 -12    1.71    1.26
  -2  -4  12    2.16    1.59
   2   4 -11    1.61    0.94
   2   4 -11    1.58    1.49
  -2   4  11    0.57    1.24
   2  -4 -11    1.29    1.14
  -2  -4  11   -0.14    2.40
   2   4 -10   15.15    2.54
   2  -4 -10   12.83    1.50
   2  -4 -10   10.86    1.10
  -2  -4  10   12.82    2.45
   2   4  -9   -0.28    0.75
   2   4  -9   -3.34    1.31
  -2   4   9   -1.03    0.86
   2  -4  -9    1.95    1.24
   2  -4  -9   -0.20    0.50
  -2  -4   9   -1.42    2.06
   2   4  -8   63.57    2.96
  -2   4   8   50.30    1.23
   2  -4  -8   56.78    2.89
   2  -4  -8   55.86    1.20
  -2  -4   8   56.28    2.90
   2   4  -7    7.16    1.26
  -2   4   7    8.48    1.13
   2  -4  -7    5.03    1.23
  -2  -4   7    9.48    2.02
   2   4  -6    0.81    1.17
  -2   4   6    0.76    1.08
  -2   4   6    1.97    0.36
   2  -4  -6    3.14    1.10
  -2  -4   6    2.47    1.82
  -2   4   5   -1.15    1.02
   2  -4  -5    2.11    1.81
  -2  -4   5    0.83    0.49
  -2  -4   5    2.62    1.74
  -2   4   4   15.70    1.23
   2  -4  -4   18.96    2.03
  -2  -4   4   17.11    0.65
  -2  -4   4   13.30    1.19
  -2   4   3    4.72    1.06
   2  -4  -3    3.27    1.89
  -2  -4   3    5.23    0.67
  -2  -4   3    6.92    1.12
  -2   4   2    2.65    1.73
   2  -4  -2    1.97    1.85
  -2  -4   2    3.42    1.76
  -2   4   1   38.02    2.26
  -2   4   1   34.26    0.77
  -2  -4   1   37.09    1.54
  -2  -4   1   37.96    1.53
  -2   4   0   65.45    2.88
  -2   4   0   65.85    1.13
   2  -4   0   68.28    1.25
  -2   4  -1  359.96    6.21
  -2   4  -1  351.43    5.03
   2  -4   1  364.17    5.37
  -2  -4  -1  346.90    8.10
  -2   4  -2 1170.16   26.81
  -2   4  -2 1192.49   25.68
   2  -4   2 1187.54   26.22
  -2  -4  -2 1172.26   30.62
  -2   4  -3  115.58    4.25
  -2   4  -3  116.86    2.61
   2  -4   3  116.42    2.68
  -2  -4  -3  116.75    2.73
   2   4   4   52.61    2.92
  -2   4  -4   49.41    1.25
   2  -4   4   52.70    1.97
  -2  -4  -4   51.52    1.84
   2   4   5   25.01    2.56
  -2   4  -5   26.04    1.10
   2  -4   5   26.47    1.14
  -2  -4  -5   26.65    1.62
   2   4   6    3.35    1.47
  -2   4  -6    3.38    1.61
   2  -4   6    3.20    1.67
  -2  -4  -6    3.70    1.36
   2   4   7   14.03    2.64
  -2   4  -7   13.98    1.89
   2  -4   7   10.01    1.97
  -2  -4  -7    9.08    1.51
   2   4   8    6.40    1.71
  -2   4  -8    6.20    1.24
   2  -4   8    4.99    2.11
  -2  -4  -8    1.96    2.53
   2   4   9    9.92    2.94
  -2   4  -9    9.35    1.39
   2  -4   9    6.98    2.43
  -2  -4  -9    7.41    2.80
   2   4  10   19.20    2.15
  -2   4 -10   26.78    2.78
   2  -4  10   20.11    2.89
  -2  -4 -10   15.88    1.98
   2   4  11    6.09    2.05
  -2   4 -11    3.40    1.68
   2  -4  11    3.47    2.87
  -2  -4 -11    5.75    1.83
   2   4  12    5.57    2.16
  -2   4 -12    2.70    1.80
   2  -4  12    0.49    3.11
  -2  -4 -12    9.56    3.23
   2   4  13   -1.67    3.71
  -2   4 -13    1.22    3.03
   2  -4  13    2.13    3.20
  -2  -4 -13    2.43    2.07
   2   4  14   -2.87    3.79
  -2   4 -14    2.96    3.11
   2  -4  14   -1.86    3.55
  -2  -4 -14    0.87    3.43
   2   4  15    2.13    4.02
  -2   4 -15   -0.28    2.05
   2  -4  15    2.73    2.34
  -2  -4 -15   -1.91    2.27
   2   4  16    3.85    4.33
  -2   4 -16   -0.80    2.20
   2  -4  16   -1.16    2.57
  -2  -4 -16    0.05    2.43
   2   4  17    3.68    4.79
  -2   4 -17    2.88    4.11
   2  -4  17    3.11    2.89
  -2  -4 -17    8.64    4.33
   2   5 -17    4.40    3.14
  -2   5  17    0.72    2.61
   2  -5 -17   -4.68    2.60
   2  -5 -17   -0.12    2.14
  -2  -5  17    0.98    2.01
   2   5 -16    7.29    3.53
  -2   5  16    2.63    1.46
   2  -5 -16   -1.11    2.56
   2  -5 -16    2.95    1.96
  -2  -5  16    0.37    3.15
   2   5 -15    2.25    1.33
   2   5 -15    1.96    3.50
  -2   5  15    1.54    1.31
   2  -5 -15    4.01    1.98
   2  -5 -15    2.00    1.75
  -2  -5  15    2.98    1.80
   2   5 -14    1.22    1.16
   2   5 -14    3.00    3.23
  -2   5  14    0.19    1.86
   2  -5 -14    0.36    1.88
   2  -5 -14    3.19    1.55
  -2  -5  14    5.29    3.27
   2   5 -13    0.45    0.97
   2   5 -13    1.54    1.82
  -2   5  13   -1.07    1.64
   2  -5 -13    0.93    2.77
   2  -5 -13    1.65    1.33
  -2  -5  13    1.97    2.91
   2   5 -12    5.77    1.81
  -2   5  12    2.51    1.38
   2  -5 -12    7.45    2.71
   2  -5 -12    4.67    0.75
  -2  -5  12    3.61    1.70
   2   5 -11    0.16    0.73
   2   5 -11    4.33    2.60
  -2   5  11    0.85    1.14
   2  -5 -11    0.52    2.46
   2  -5 -11    1.45    1.01
  -2  -5  11    2.81    1.56
   2   5 -10    0.52    0.56
   2   5 -10    3.26    1.52
  -2   5  10    0.85    0.95
   2  -5 -10   -1.10    1.44
   2  -5 -10    1.71    0.82
  -2  -5  10    0.86    1.49
   2   5  -9    4.25    1.49
  -2   5   9    1.63    1.05
   2  -5  -9    0.73    2.26
   2  -5  -9    0.36    0.69
  -2  -5   9   -0.13    2.25
   2   5  -8    2.54    2.30
  -2   5   8    1.05    0.57
   2  -5  -8    2.24    2.18
   2  -5  -8    2.04    0.51
  -2  -5   8    5.00    2.25
   2   5  -7   98.99    3.74
   2  -5  -7  100.98    2.50
  -2  -5   7   96.48    3.80
   2   5  -6   36.47    1.76
  -2   5   6   43.82    2.51
   2  -5  -6   38.84    1.71
  -2  -5   6   35.95    2.64
  -2   5   5    4.80    1.93
   2  -5  -5    3.85    2.08
  -2  -5   5    4.06    2.05
  -2   5   4   80.90    2.95
   2  -5  -4   78.65    2.09
  -2  -5   4   79.00    0.93
  -2  -5   4   73.75    2.05
  -2   5   3   42.22    1.50
   2  -5  -3   38.28    1.68
  -2  -5   3   36.09    1.01
  -2  -5   3   36.50    1.62
  -2   5   2    0.92    1.07
   2  -5  -2   -2.38    1.14
  -2  -5   2    1.53    1.16
  -2   5   1    5.26    1.17
   2  -5  -1    7.00    1.29
  -2  -5   1    9.87    2.00
  -2  -5   1    8.89    1.24
  -2   5   0   75.83    1.97
  -2   5   0   74.67    1.06
   2  -5   0   77.18    1.15
  -2  -5   0   72.84    2.12
  -2   5  -1    1.38    1.14
  -2   5  -1    0.34    0.71
   2  -5   1   -0.08    0.79
  -2  -5  -1    0.60    1.24
  -2   5  -2    1.48    1.23
  -2   5  -2    3.58    0.57
   2  -5   2    3.20    0.62
  -2  -5  -2    5.59    1.31
  -2   5  -3   18.22    1.40
  -2   5  -3   17.90    1.29
   2  -5   3   19.68    0.84
  -2  -5  -3   17.43    1.51
  -2   5  -4   -2.04    2.01
  -2   5  -4    0.05    1.21
   2  -5   4    1.99    1.29
  -2  -5  -4    2.36    1.34
   2   5   5    8.48    2.49
  -2   5  -5    8.05    1.50
   2  -5   5    9.80    0.99
  -2  -5  -5    9.30    1.45
   2   5   6   42.39    2.00
  -2   5  -6   40.51    1.36
   2  -5   6   36.99    1.41
  -2  -5  -6   40.92    2.01
   2   5   7    3.31    2.57
  -2   5  -7    3.77    1.10
   2  -5   7    4.21    1.16
  -2  -5  -7    5.23    1.55
   2   5   8    4.48    1.78
  -2   5  -8    6.48    1.26
   2  -5   8    5.45    2.20
  -2  -5  -8    8.96    1.65
   2   5   9   46.47    4.03
  -2   5  -9   51.53    3.08
   2  -5   9   51.65    3.23
  -2  -5  -9   44.51    2.35
   2   5  10  102.97    3.63
  -2   5 -10  105.83    4.41
   2  -5  10   99.41    3.03
  -2  -5 -10   97.76    5.01
   2   5  11  105.32    3.86
  -2   5 -11  112.97    4.75
   2  -5  11  104.38    3.33
  -2  -5 -11  104.55    5.38
   2   5  12   21.57    4.05
  -2   5 -12   19.41    2.05
   2  -5  12   21.44    2.18
  -2  -5 -12   20.04    2.34
   2   5  13   13.49    4.15
  -2   5 -13   20.02    2.07
   2  -5  13   14.29    2.28
  -2  -5 -13   18.45    3.91
   2   5  14   -0.60    2.39
  -2   5 -14    4.21    3.27
   2  -5  14    2.92    2.27
  -2  -5 -14    4.15    2.23
   2   5  15    1.92    2.55
  -2   5 -15   -0.21    3.53
   2  -5  15    0.89    3.96
  -2  -5 -15    2.35    2.37
   2   5  16    4.22    2.72
  -2   5 -16    4.26    2.31
   2  -5  16    2.05    4.36
  -2  -5 -16   -4.82    4.17
   2   5  17   -3.98    2.88
  -2   5 -17    2.95    2.46
   2  -5  17    0.54    2.82
  -2  -5 -17    0.95    2.61
   2   6 -17    2.18    2.60
   2  -6 -17    4.63    2.43
   2  -6 -17    1.38    2.04
  -2  -6  17    4.85    2.22
   2   6 -16    1.97    2.37
  -2   6  16    4.53    2.28
   2  -6 -16   -1.25    2.21
   2  -6 -16    0.86    1.86
  -2  -6  16    1.46    2.03
   2   6 -15    2.62    2.24
   2  -6 -15    1.08    2.05
   2  -6 -15   -0.61    1.61
  -2  -6  15    0.39    3.48
   2   6 -14   12.43    2.36
   2  -6 -14   17.49    3.61
   2  -6 -14   11.08    1.60
  -2  -6  14   15.53    2.32
   2   6 -13    5.70    2.03
  -2   6  13    1.83    1.54
   2  -6 -13    5.73    3.02
   2  -6 -13    3.17    1.29
  -2  -6  13    2.60    1.97
   2   6 -12    1.43    3.08
  -2   6  12   -1.22    1.26
   2  -6 -12   -2.24    2.83
   2  -6 -12    1.72    0.67
  -2  -6  12    1.08    2.91
   2   6 -11    5.81    1.83
  -2   6  11    3.45    1.09
   2  -6 -11    4.87    1.73
   2  -6 -11    5.07    0.92
  -2  -6  11    3.39    1.75
   2   6 -10    3.53    1.71
  -2   6  10    1.51    0.85
   2  -6 -10    2.48    1.63
   2  -6 -10    3.72    0.72
  -2  -6  10    2.49    1.62
   2   6  -9   -2.92    2.52
  -2   6   9   -0.01    0.75
   2  -6  -9    0.97    2.41
   2  -6  -9    0.37    0.49
  -2  -6   9   -0.93    1.46
   2   6  -8   19.53    1.76
   2  -6  -8   18.20    1.72
  -2  -6   8   16.08    1.70
   2   6  -7   30.52    2.93
   2  -6  -7   30.19    2.80
  -2  -6   7   30.26    2.85
   2   6  -6    1.81    1.46
  -2   6   6    3.72    2.02
   2  -6  -6    0.44    1.36
  -2  -6   6    4.20    2.28
  -2   6   5    4.61    1.99
   2  -6  -5    1.47    2.17
  -2  -6   5    1.63    2.16
  -2   6   4   33.55    2.43
   2  -6  -4   32.69    1.63
  -2  -6   4   26.85    1.65
  -2   6   3   24.83    2.33
   2  -6  -3   24.74    1.60
  -2  -6   3   21.02    1.59
  -2   6   2    0.98    1.93
   2  -6  -2    0.43    1.26
  -2  -6   2    4.00    1.29
  -2   6   1    6.17    1.19
   2  -6  -1    4.56    1.37
  -2  -6   1    6.87    1.29
  -2   6   0    4.88    0.49
  -2   6   0    6.64    1.19
  -2  -6   0    5.15    1.35
   2  -6   0    4.18    0.56
  -2  -6   0    7.11    2.18
  -2   6  -1   20.74    1.33
  -2   6  -1   16.24    0.81
   2  -6   1   18.59    0.87
  -2  -6  -1   14.37    2.43
  -2   6  -2    5.73    1.25
  -2   6  -2    6.05    0.90
   2  -6   2    4.87    0.96
  -2  -6  -2    6.61    1.41
  -2   6  -3    6.23    1.30
  -2   6  -3    5.58    0.68
   2  -6   3    5.38    0.74
  -2  -6  -3    6.22    1.42
  -2   6  -4   10.41    2.14
  -2   6  -4    9.65    1.31
   2  -6   4    7.02    1.42
  -2  -6  -4    3.37    1.53
  -2   6  -5    6.06    2.17
  -2   6  -5    6.33    1.43
   2  -6   5    5.23    1.54
  -2  -6  -5    4.21    1.47
  -2   6  -6   -0.04    1.55
   2   6   6    0.70    2.60
  -2   6  -6    2.91    1.37
   2  -6   6    1.49    1.03
  -2  -6  -6   -2.16    1.52
   2   6   7   14.87    1.92
  -2   6  -7   15.27    2.01
   2  -6   7   16.17    1.30
  -2  -6  -7   15.25    2.88
   2   6   8   59.08    4.27
  -2   6  -8   58.22    2.94
   2  -6   8   57.86    2.01
  -2  -6  -8   54.68    3.82
   2   6   9  119.57    3.70
  -2   6  -9  110.77    4.16
   2  -6   9  107.24    2.94
  -2  -6  -9  108.29    5.23
   2   6  10   11.90    2.21
  -2   6 -10   11.09    2.76
   2  -6  10   11.62    1.73
  -2  -6 -10   10.16    2.03
   2   6  11   28.61    4.22
  -2   6 -11   31.14    3.27
   2  -6  11   29.05    3.42
  -2  -6 -11   22.87    2.37
   2   6  12   29.76    2.85
  -2   6 -12   37.53    2.31
   2  -6  12   30.91    3.78
  -2  -6 -12   33.94    4.19
   2   6  13   30.37    2.96
  -2   6 -13   34.04    2.38
   2  -6  13   30.00    4.28
  -2  -6 -13   26.53    2.76
   2   6  14    6.88    2.60
  -2   6 -14    9.72    2.17
   2  -6  14    7.84    2.47
  -2  -6 -14    9.61    2.49
   2   6  15    0.29    2.61
  -2   6 -15    6.52    3.53
   2  -6  15   -2.16    2.47
  -2  -6 -15   -4.19    3.87
   2   6  16   12.52    4.93
  -2   6 -16   15.08    4.15
   2  -6  16    8.61    2.93
  -2  -6 -16   11.57    2.79
   2   6  17    2.33    4.88
   2  -6  17    4.61    4.76
   2   7 -16    0.95    2.58
   2  -7 -16    2.11    3.84
  -2  -7  16   -0.26    2.37
   2   7 -15    3.11    3.97
   2  -7 -15    2.91    3.72
   2  -7 -15    3.65    1.60
  -2  -7  15   -1.82    3.82
   2   7 -14   -2.96    3.70
   2  -7 -14    3.46    3.43
   2  -7 -14   -0.11    1.33
  -2  -7  14    1.24    3.52
   2   7 -13    8.08    3.57
  -2   7  13    2.48    1.42
   2  -7 -13    7.64    3.42
   2  -7 -13    1.56    1.19
  -2  -7  13    1.74    2.04
   2   7 -12    1.62    2.07
  -2   7  12    2.82    1.11
   2  -7 -12    1.25    3.20
   2  -7 -12    0.14    0.97
  -2  -7  12   -1.29    1.92
   2   7 -11   21.60    2.19
  -2   7  11    9.62    1.06
   2  -7 -11   15.96    2.05
   2  -7 -11   14.22    0.90
  -2  -7  11   20.15    3.38
   2   7 -10   45.79    3.98
   2  -7 -10   37.93    2.36
  -2  -7  10   42.42    2.37
   2   7  -9    4.76    1.82
   2  -7  -9    8.83    2.82
  -2  -7   9   10.22    1.78
   2   7  -8   -0.31    2.74
   2  -7  -8    4.40    1.60
  -2  -7   8    6.46    1.62
   2   7  -7   -0.52    1.60
   2  -7  -7    0.62    2.42
  -2  -7   7   -0.29    1.51
  -2   7   6   26.36    1.65
   2  -7  -6   25.14    1.74
  -2  -7   6   23.86    2.90
  -2   7   5   20.69    1.59
   2  -7  -5   16.55    2.73
  -2  -7   5   20.35    2.74
  -2   7   4   25.35    1.59
   2  -7  -4   24.59    1.74
  -2  -7   4   19.04    2.70
  -2   7   3    1.74    1.27
   2  -7  -3   -0.67    1.39
  -2  -7   3   -4.09    2.38
  -2   7   2    0.75    1.20
   2  -7  -2   -0.19    1.31
  -2  -7   2    1.61    2.25
  -2   7   1   15.79    2.18
   2  -7  -1   12.92    2.47
  -2  -7   1    9.99    2.39
  -2   7   0    0.13    0.48
  -2   7   0    0.02    1.94
  -2  -7   0    0.20    2.23
   2  -7   0   -0.46    0.51
  -2  -7   0   -0.85    2.31
  -2   7  -1    3.23    2.04
  -2   7  -1    4.10    0.73
   2  -7   1    4.00    0.76
  -2  -7  -1   -1.24    2.36
  -2   7  -2   17.26    1.41
  -2   7  -2   17.15    1.06
   2  -7   2   16.89    1.12
  -2  -7  -2   19.90    2.69
  -2   7  -3    2.05    1.26
  -2   7  -3    2.24    1.09
  -2  -7  -3   -2.97    2.45
  -2   7  -4   43.72    1.86
  -2   7  -4   41.02    1.71
   2  -7   4   38.77    1.80
  -2  -7  -4   36.72    3.24
  -2   7  -5   11.97    2.43
  -2   7  -5   12.10    1.00
   2  -7   5   14.01    1.68
  -2  -7  -5    8.53    2.81
  -2   7  -6   42.93    1.88
  -2   7  -6   41.42    2.18
   2  -7   6   40.73    2.31
  -2  -7  -6   39.11    3.41
  -2   7  -7    2.51    1.86
   2   7   7    1.27    1.81
  -2   7  -7    5.23    2.46
   2  -7   7    5.26    1.95
  -2  -7  -7    3.17    2.92
  -2   7  -8   26.88    2.50
   2   7   8   29.69    3.71
  -2   7  -8   25.98    1.85
   2  -7   8   24.20    2.65
  -2  -7  -8   24.64    2.16
   2   7   9   65.83    3.02
  -2   7  -9   64.63    3.41
   2  -7   9   60.98    3.49
  -2  -7  -9   62.50    2.75
   2   7  10   10.59    3.66
  -2   7 -10   12.18    2.65
   2  -7  10   10.83    1.76
  -2  -7 -10   12.05    3.30
   2   7  11   11.28    2.34
  -2   7 -11    9.05    2.91
   2  -7  11   12.06    1.86
  -2  -7 -11    9.91    3.47
   2   7  12    1.07    2.29
  -2   7 -12    5.24    2.66
   2  -7  12    5.94    1.92
  -2  -7 -12    4.67    2.17
   2   7  13    5.80    2.50
  -2   7 -13    9.90    2.05
   2  -7  13    4.40    2.25
  -2  -7 -13    7.05    2.37
   2   7  14   16.41    4.62
  -2   7 -14   19.88    2.45
   2  -7  14   24.09    4.25
  -2  -7 -14   23.92    4.45
   2   7  15    5.96    4.56
  -2   7 -15    5.87    2.34
   2  -7  15    3.89    4.33
  -2  -7 -15    5.47    2.58
   2   7  16    9.16    4.80
  -2   7 -16    5.46    4.08
   2  -7  16    5.41    2.84
  -2  -7 -16    4.45    2.67
   2   8 -16    3.67    4.43
  -2  -8  16   -0.20    4.21
   2   8 -15    5.98    4.27
   2  -8 -15   -3.53    4.00
  -2  -8  15    3.20    2.46
   2   8 -14   -1.14    2.46
   2  -8 -14    6.36    3.72
  -2  -8  14    3.20    3.65
   2   8 -13   12.99    2.45
   2  -8 -13    9.15    2.36
  -2  -8  13    6.97    2.28
   2   8 -12    3.61    2.31
   2  -8 -12    7.64    2.19
   2  -8 -12    3.74    0.84
  -2  -8  12    3.23    2.15
   2   8 -11    7.32    3.49
   2  -8 -11    4.60    1.97
  -2  -8  11    3.20    3.26
   2   8 -10    5.33    2.01
   2  -8 -10    6.81    3.10
  -2  -8  10    0.64    3.18
   2   8  -9    8.57    1.95
   2  -8  -9    2.72    1.81
  -2  -8   9    5.15    1.85
   2   8  -8    3.73    2.96
   2  -8  -8   -1.34    1.65
  -2  -8   8   -0.33    1.70
   2   8  -7    3.99    1.72
   2  -8  -7    3.50    2.63
  -2  -8   7   -1.69    1.68
  -2   8   6    1.90    1.47
   2  -8  -6    3.37    1.60
  -2  -8   6    4.44    2.71
  -2   8   5    7.68    1.50
   2  -8  -5    7.12    2.78
  -2  -8   5    3.73    2.71
  -2   8   4   28.66    2.80
   2  -8  -4   26.16    1.90
  -2  -8   4   27.59    3.27
  -2   8   3   82.31    3.74
   2  -8  -3   81.87    2.82
  -2  -8   3   88.92    4.26
  -2   8   2   95.92    2.52
   2  -8  -2   85.73    4.11
  -2  -8   2   84.12    2.87
  -2   8   1   14.07    1.45
   2  -8  -1   10.53    2.75
  -2  -8   1   15.72    1.77
  -2   8   0    1.75    0.57
  -2   8   0    2.34    1.30
  -2  -8   0    3.35    1.51
   2  -8   0    1.26    0.55
  -2  -8   0   -0.58    2.53
  -2   8  -1    5.66    0.79
  -2   8  -1    6.11    2.21
  -2  -8  -1    5.30    1.58
   2  -8   1    4.53    0.82
  -2  -8  -1    7.27    2.66
  -2   8  -2    3.98    2.09
  -2   8  -2    2.08    0.97
   2  -8   2    2.50    1.00
  -2  -8  -2   -0.53    2.48
  -2   8  -3   13.34    1.44
  -2   8  -3   12.21    1.26
   2  -8   3    8.83    1.29
  -2  -8  -3    5.03    2.82
  -2   8  -4   26.74    1.64
  -2   8  -4   23.28    1.03
   2  -8   4   21.90    1.08
  -2  -8  -4   26.52    1.99
  -2   8  -5    6.76    2.53
  -2   8  -5    9.93    1.60
   2  -8   5    9.90    1.06
  -2  -8  -5   10.30    1.80
  -2   8  -6    2.01    1.46
  -2   8  -6    0.88    1.02
   2  -8   6    2.51    1.10
  -2  -8  -6   -0.07    1.70
  -2   8  -7   15.79    1.67
  -2   8  -7   19.38    2.17
   2  -8   7   19.26    1.44
  -2  -8  -7   19.26    2.08
  -2   8  -8    4.52    2.06
   2   8   8    2.27    1.96
  -2   8  -8    1.99    2.45
   2  -8   8    0.95    1.35
  -2  -8  -8   -0.44    1.82
  -2   8  -9    5.59    2.29
   2   8   9    1.57    2.06
  -2   8  -9    5.44    2.62
   2  -8   9   -0.61    2.45
  -2  -8  -9    1.08    2.99
  -2   8 -10   17.03    2.71
   2   8  10    7.17    3.72
  -2   8 -10    9.56    1.73
   2  -8  10   11.51    2.89
  -2  -8 -10    7.59    3.45
   2   8  11    3.24    2.26
  -2   8 -11    4.25    2.76
   2  -8  11    2.09    2.90
  -2  -8 -11    0.66    2.05
   2   8  12   28.45    2.94
   2  -8  12   35.51    3.79
  -2  -8 -12   32.02    2.69
   2   8  13    3.55    4.20
  -2   8 -13    5.05    2.93
   2  -8  13    7.75    2.26
  -2  -8 -13    6.49    3.92
   2   8  14    6.23    4.25
  -2   8 -14    3.42    3.18
   2  -8  14    3.14    2.39
  -2  -8 -14    3.86    2.47
   2   8  15    3.26    2.74
  -2   8 -15    3.53    2.34
   2  -8  15    1.15    4.17
  -2  -8 -15    4.26    2.54
   2   9 -15    3.53    2.74
   2  -9 -15    5.22    2.64
  -2  -9  15    3.53    2.66
   2   9 -14    3.70    2.51
   2  -9 -14   -1.63    2.42
  -2  -9  14    1.13    2.38
   2   9 -13   -5.30    4.01
   2  -9 -13    0.97    2.34
  -2  -9  13   -3.27    3.74
   2   9 -12    1.82    3.91
   2  -9 -12    5.79    2.36
  -2  -9  12    4.15    2.24
   2   9 -11   -1.22    2.24
   2  -9 -11    2.74    3.51
  -2  -9  11    3.06    2.11
   2   9 -10   11.66    2.26
   2  -9 -10    4.71    3.52
  -2  -9  10    6.88    3.47
   2   9  -9   -0.49    3.43
   2  -9  -9    3.50    1.90
  -2  -9   9    2.54    1.92
   2   9  -8    5.84    2.02
   2  -9  -8    3.07    2.99
  -2  -9   8    3.09    1.93
   2  -9  -7    1.93    1.80
  -2  -9   7   -2.05    1.79
   2  -9  -6   22.26    1.98
  -2  -9   6   16.63    3.42
  -2   9   5   38.84    3.29
   2  -9  -5   39.27    2.42
  -2  -9   5   32.38    3.79
  -2   9   4   28.48    1.94
   2  -9  -4   25.09    3.41
  -2  -9   4   26.13    2.16
  -2   9   3   14.65    1.74
   2  -9  -3   14.87    1.96
  -2  -9   3   17.72    1.97
  -2   9   2   92.05    2.75
   2  -9  -2   83.96    2.96
  -2  -9   2   90.05    3.12
  -2   9   1   45.00    3.22
   2  -9  -1   49.98    3.71
  -2  -9   1   48.99    2.34
  -2   9   0   40.97    2.98
  -2  -9   0   46.49    3.60
  -2  -9   0   52.12    3.82
  -2   9  -1    2.20    0.86
  -2   9  -1    2.18    1.36
  -2  -9  -1    2.05    2.62
   2  -9   1    0.69    0.82
  -2  -9  -1    6.21    2.87
  -2   9  -2    1.64    2.24
   2  -9   2    1.43    1.05
  -2  -9  -2   -2.41    2.67
  -2   9  -3    3.81    2.26
  -2   9  -3    3.73    1.24
   2  -9   3    2.05    1.25
  -2  -9  -3    5.38    1.72
  -2   9  -4    1.85    1.39
  -2   9  -4    2.06    1.37
   2  -9   4    1.34    1.42
  -2  -9  -4    0.76    1.71
  -2   9  -5   23.24    2.75
  -2   9  -5   23.27    1.91
   2  -9   5   21.11    1.97
  -2  -9  -5   23.76    2.12
  -2   9  -6    7.33    2.45
  -2   9  -6    6.56    1.86
   2  -9   6    4.26    1.97
  -2  -9  -6    9.08    1.91
  -2   9  -7   18.16    1.78
  -2   9  -7   21.49    1.43
   2  -9   7   16.74    2.39
  -2  -9  -7   17.67    3.52
  -2   9  -8    2.64    2.49
  -2   9  -8    1.03    2.15
   2  -9   8   -1.62    2.26
  -2  -9  -8    3.39    3.07
  -2   9  -9    2.57    1.53
  -2   9  -9    5.00    2.41
  -2  -9  -9    8.08    3.31
  -2   9 -10    3.66    2.63
   2   9  10    6.78    2.25
  -2   9 -10    5.73    1.62
   2  -9  10    3.52    1.74
  -2  -9 -10    7.80    2.16
  -2   9 -11    0.66    2.41
   2   9  11   -0.18    2.18
  -2   9 -11   -0.58    2.68
   2  -9  11   -0.56    1.81
  -2  -9 -11   -0.80    2.11
  -2   9 -12    0.98    2.60
   2   9  12   -0.88    3.83
  -2   9 -12   -0.94    1.55
   2  -9  12    2.39    3.92
  -2  -9 -12    1.56    3.57
  -2   9 -13    2.45    2.93
   2   9  13    1.40    4.16
  -2   9 -13    0.44    1.64
   2  -9  13    2.04    4.29
  -2  -9 -13    0.80    2.31
  -2   9 -14    4.25    3.13
   2   9  14    5.20    2.66
  -2   9 -14    0.92    1.72
   2  -9  14   -0.44    2.42
  -2  -9 -14   -0.31    2.41
   2   9  15    4.39    2.79
  -2   9 -15   -1.19    3.42
   2  -9  15    2.96    2.56
  -2  -9 -15   -3.28    4.22
   2  10 -14    5.04    4.48
   2 -10 -14   -1.05    2.61
  -2 -10  14    3.25    2.55
   2  10 -13    2.19    2.59
   2 -10 -13   -2.51    2.50
  -2 -10  13   -0.66    3.94
   2  10 -12   -3.20    2.52
   2 -10 -12    1.44    3.91
  -2 -10  12   -1.80    2.36
   2  10 -11    1.22    3.95
   2 -10 -11    7.52    3.86
  -2 -10  11    2.53    2.31
   2  10 -10   -0.48    3.95
   2 -10 -10    2.82    2.17
  -2 -10  10    2.05    3.55
   2  10  -9    0.22    2.22
   2 -10  -9    3.23    2.08
  -2 -10   9   -0.68    2.05
   2 -10  -8   -2.96    3.23
  -2 -10   8    0.45    2.02
   2 -10  -7    4.98    2.00
  -2 -10   7    6.71    3.32
   2 -10  -6   -1.64    2.93
  -2 -10   6    1.46    3.07
  -2  10   5   28.55    2.03
   2 -10  -5   27.18    2.32
  -2 -10   5   27.01    2.28
  -2  10   4   81.00    2.79
   2 -10  -4   72.57    4.93
  -2 -10   4   74.16    3.01
  -2  10   3   48.38    3.67
   2 -10  -3   47.62    2.70
  -2 -10   3   49.85    2.58
  -2  10   2  114.57    3.10
   2 -10  -2  108.81    3.48
  -2 -10   2  115.29    5.48
  -2  10   1    0.68    1.52
   2 -10  -1    1.04    2.90
   2 -10  -1    1.55    0.41
  -2 -10   1    0.82    0.80
   2 -10  -1    1.16    0.44
  -2 -10   1    2.59    1.89
  -2  10   0   14.12    2.60
   2 -10   0   10.46    0.82
  -2 -10   0   13.14    1.86
  -2 -10   0   12.90    3.23
  -2  10  -1    0.34    2.31
  -2  10  -1   -0.24    0.96
   2 -10   1   -1.02    0.91
  -2 -10  -1    1.75    1.66
  -2 -10  -1   -1.58    2.93
  -2  10  -2    2.37    1.19
  -2  10  -2    2.44    1.43
  -2 -10  -2   -0.25    2.84
   2 -10   2    1.87    1.13
  -2 -10  -2    4.03    1.79
  -2  10  -3    2.55    2.38
  -2  10  -3    5.30    1.32
   2 -10   3    3.59    0.83
  -2 -10  -3    5.23    1.86
  -2  10  -4    5.20    2.32
  -2  10  -4    3.44    1.50
   2 -10   4    2.64    0.95
  -2 -10  -4    1.10    1.85
  -2  10  -5    2.98    1.46
  -2  10  -5    4.61    1.03
   2 -10   5    0.76    1.08
  -2 -10  -5    3.86    1.92
  -2  10  -6    7.07    2.46
  -2  10  -6    6.61    1.96
   2 -10   6    3.50    1.20
  -2 -10  -6    8.32    3.11
  -2  10  -7    4.98    1.49
  -2  10  -7    3.89    1.30
   2 -10   7    6.27    2.19
  -2 -10  -7    1.96    3.29
  -2  10  -8    6.52    2.47
  -2  10  -8    0.67    2.33
   2 -10   8    4.36    2.36
  -2 -10  -8    4.46    3.44
  -2  10  -9   -0.39    1.55
  -2  10  -9    1.50    2.47
   2 -10   9   -0.26    2.54
  -2 -10  -9    2.58    2.08
  -2  10 -10   -1.81    2.60
  -2  10 -10    0.40    2.65
   2 -10  10    0.00    2.83
  -2 -10 -10    2.51    2.05
  -2  10 -11    1.24    2.42
  -2  10 -11   -2.98    2.50
   2 -10  11    2.27    2.29
  -2 -10 -11    5.30    3.55
  -2  10 -12    0.24    1.69
  -2  10 -12   -1.56    1.65
   2 -10  12    0.75    2.50
  -2 -10 -12    2.91    3.71
  -2  10 -13   -0.67    1.83
   2  10  13    3.32    2.51
  -2  10 -13    0.17    1.61
   2 -10  13   -2.09    4.42
  -2 -10 -13    0.37    2.34
  -2  10 -14   -0.68    1.97
   2  10  14   -1.18    2.40
  -2  10 -14    1.50    2.73
   2 -10  14   -4.03    4.74
  -2 -10 -14    2.44    3.99
   2  11 -13    7.55    2.85
   2 -11 -13    2.50    4.47
  -2 -11  13    6.58    4.49
   2  11 -12   -0.97    4.35
   2 -11 -12   10.60    4.11
  -2 -11  12   -2.56    2.45
   2  11 -11    1.55    2.57
   2 -11 -11   -1.25    2.40
  -2 -11  11    0.08    2.48
   2  11 -10   18.81    2.99
   2 -11 -10   20.17    2.74
  -2 -11  10   26.15    4.33
   2 -11  -9    5.75    3.73
  -2 -11   9    2.67    2.34
   2 -11  -8   13.14    2.45
  -2 -11   8   13.83    2.51
   2 -11  -7    8.29    2.22
  -2 -11   7   12.77    3.66
   2 -11  -6    8.96    3.29
  -2 -11   6   -1.25    2.04
  -2  11   5    4.48    1.73
   2 -11  -5    0.12    1.97
  -2 -11   5    2.57    1.96
  -2  11   4    2.19    2.75
   2 -11  -4    9.66    3.20
  -2 -11   4    2.49    1.91
  -2  11   3    7.28    1.70
   2 -11  -3    7.36    3.18
  -2  11   2    9.31    2.73
   2 -11  -2    7.14    1.93
  -2 -11   2    8.76    1.98
  -2  11   1   18.77    2.86
   2 -11  -1   16.75    3.36
  -2 -11   1   15.36    2.13
  -2 -11   0    2.60    1.09
  -2 -11   0    7.89    3.21
  -2 -11   0    6.21    3.27
  -2  11  -1   15.99    2.70
   2 -11   1    9.53    1.19
  -2 -11  -1   14.36    3.29
  -2 -11  -1   13.78    3.50
  -2  11  -2    1.94    1.31
  -2  11  -2    3.38    2.44
  -2 -11  -2    1.68    1.83
   2 -11   2    3.16    1.26
  -2 -11  -2    0.71    3.17
  -2  11  -3   18.04    1.74
  -2  11  -3   18.97    1.70
  -2 -11  -3   13.90    2.25
   2 -11   3   13.82    1.64
  -2 -11  -3   15.03    2.27
  -2  11  -4   12.90    2.77
  -2  11  -4   11.33    1.14
   2 -11   4    9.24    1.84
  -2 -11  -4   15.99    2.16
  -2  11  -5   20.95    1.79
  -2  11  -5   19.24    2.09
   2 -11   5   15.70    2.16
  -2 -11  -5   26.40    2.35
  -2  11  -6    8.75    2.47
  -2  11  -6    4.36    2.01
   2 -11   6    2.72    2.05
  -2 -11  -6    3.09    3.42
  -2  11  -7    0.83    1.49
  -2  11  -7    2.90    2.12
   2 -11   7    0.81    1.36
  -2 -11  -7    1.11    3.29
  -2  11  -8    3.09    2.50
  -2  11  -8    1.75    1.45
   2 -11   8    1.73    1.52
  -2 -11  -8    1.24    2.17
  -2  11  -9    0.36    1.56
  -2  11  -9    3.41    2.56
   2 -11   9   -2.73    2.62
  -2 -11  -9   -0.57    2.11
  -2  11 -10   -1.09    2.40
  -2  11 -10    2.69    2.46
   2 -11  10    2.21    2.89
  -2 -11 -10    1.54    3.52
  -2  11 -11    4.14    2.61
  -2  11 -11    1.24    1.66
   2 -11  11    4.20    3.95
  -2 -11 -11    5.17    3.66
  -2  11 -12    2.69    1.66
  -2  11 -12    1.58    1.79
   2 -11  12    3.94    2.58
  -2 -11 -12    0.73    2.36
  -2  11 -13   -0.52    1.68
  -2  11 -13    0.14    1.92
   2 -11  13    0.46    2.82
  -2 -11 -13    4.85    2.40
   2  12 -12    6.51    2.96
   2 -12 -12    3.84    2.84
  -2 -12  12    5.39    2.72
   2  12 -11   -0.79    2.79
   2 -12 -11    0.73    2.49
  -2 -12  11   -1.91    2.57
   2 -12 -10    6.83    4.18
  -2 -12  10    1.76    4.18
   2 -12  -9    0.58    2.39
  -2 -12   9    5.49    2.41
   2 -12  -8    3.11    2.29
  -2 -12   8    3.75    3.81
   2 -12  -7    6.52    3.77
  -2 -12   7   10.76    4.09
   2 -12  -6    5.47    2.18
  -2 -12   6   -2.38    2.28
   2 -12  -5    1.85    3.52
  -2 -12   5    4.80    2.24
  -2  12   4   -0.70    1.79
   2 -12  -4    5.22    2.08
  -2 -12   4    2.84    3.29
  -2  12   3    8.20    2.93
   2 -12  -3    5.10    3.35
  -2 -12   3    2.51    2.03
  -2  12   2    7.41    1.72
   2 -12  -2    5.13    2.02
  -2 -12   2    5.18    2.01
  -2  12   1   -0.52    1.62
   2 -12  -1    0.31    0.63
   2 -12  -1    0.58    0.63
   2 -12  -1    0.58    1.93
  -2 -12   1    0.12    0.91
  -2 -12   1    2.98    3.28
  -2 -12   1    1.46    2.09
  -2  12   0   19.58    2.90
  -2 -12   0   15.25    2.26
  -2 -12   0   15.65    2.36
  -2  12  -1    2.33    1.60
   2 -12   1    1.25    1.14
  -2 -12  -1    1.01    1.38
  -2 -12  -1    1.99    1.99
  -2 -12  -1    6.31    3.42
  -2  12  -2    4.87    1.48
  -2  12  -2    4.40    2.62
  -2 -12  -2    2.30    1.62
   2 -12   2    2.73    1.41
  -2 -12  -2    2.74    3.32
  -2 -12  -2    7.56    3.44
  -2  12  -3    0.30    1.57
  -2  12  -3    0.52    1.48
   2 -12   3   -0.23    1.54
  -2 -12  -3    0.85    1.94
  -2 -12  -3    1.40    1.04
  -2 -12  -3    0.92    2.13
  -2  12  -4    0.18    1.78
  -2  12  -4    3.42    2.46
  -2 -12  -4   -0.77    2.05
   2 -12   4    1.52    1.74
  -2 -12  -4    1.47    2.06
  -2  12  -5    3.69    2.44
  -2  12  -5    1.57    1.92
   2 -12   5    1.65    1.93
  -2 -12  -5   -0.53    3.45
  -2  12  -6    0.62    1.51
  -2  12  -6    4.95    2.11
   2 -12   6   -0.48    2.13
  -2 -12  -6    2.60    3.43
  -2  12  -7   -0.40    2.46
  -2  12  -7    2.18    2.22
   2 -12   7    1.15    2.32
  -2 -12  -7   -1.00    3.51
  -2  12  -8    2.01    2.31
  -2  12  -8    2.54    1.51
   2 -12   8    1.29    1.57
  -2 -12  -8    2.54    2.27
  -2  12  -9    1.01    1.45
  -2  12  -9    2.85    2.38
   2 -12   9    1.09    1.69
  -2 -12  -9    3.87    2.25
  -2  12 -10    5.03    2.53
  -2  12 -10    6.02    2.64
   2 -12  10    6.26    3.84
  -2 -12 -10    2.94    3.79
  -2  12 -11    1.91    2.62
  -2  12 -11    4.61    1.77
   2 -12  11    3.64    4.17
  -2 -12 -11    4.93    3.92
  -2  12 -12    5.10    1.71
  -2  12 -12    4.91    1.93
   2 -12  12    3.29    2.78
  -2 -12 -12    4.60    2.55
   2 -13 -11    4.06    4.41
  -2 -13  11    0.85    4.50
   2 -13 -10    2.65    2.60
  -2 -13  10   -5.43    4.36
   2 -13  -9    9.86    2.75
  -2 -13   9    7.90    2.84
   2 -13  -8    5.49    4.09
  -2 -13   8    3.84    4.23
   2 -13  -7   18.68    2.83
  -2 -13   7   25.51    2.94
   2 -13  -6    1.45    2.24
  -2 -13   6   -1.57    2.36
   2 -13  -5   -0.66    3.74
  -2 -13   5    5.03    3.81
   2 -13  -4    0.00    2.13
  -2 -13   4    3.36    2.22
  -2  13   3    2.04    1.78
   2 -13  -3    4.14    3.34
  -2 -13   3    2.08    2.19
  -2  13   2    5.31    2.96
   2 -13  -2    3.79    3.38
  -2  13   1    3.17    2.76
   2 -13  -1    0.42    0.74
   2 -13  -1    0.19    0.74
   2 -13  -1   -1.79    2.05
  -2 -13   1    0.15    0.97
  -2 -13   1    2.38    2.05
  -2 -13   1   -3.87    3.65
  -2  13   0    4.09    1.69
   2 -13   0    0.68    1.04
  -2 -13   0    1.88    1.27
  -2 -13   0    4.97    2.19
  -2 -13   0    5.09    2.27
  -2  13  -1    2.52    2.70
   2 -13   1   -0.24    1.26
  -2 -13  -1    1.83    1.51
  -2 -13  -1    2.98    3.61
  -2 -13  -1   -0.33    2.24
  -2  13  -2    0.32    1.48
   2 -13   2    1.58    0.93
  -2 -13  -2    2.51    1.70
  -2 -13  -2    3.46    2.18
  -2 -13  -2    3.82    3.62
  -2  13  -3    0.36    1.75
  -2  13  -3    2.57    2.29
  -2 -13  -3    1.20    1.14
   2 -13   3    0.01    0.90
  -2 -13  -3   -1.72    3.54
  -2 -13  -3    1.10    2.24
  -2  13  -4    0.49    1.91
  -2  13  -4   -0.18    1.41
   2 -13   4    0.24    1.85
  -2 -13  -4    2.03    2.15
  -2 -13  -4    1.72    2.00
  -2 -13  -4    0.36    2.21
  -2  13  -5   -1.43    2.13
  -2 -13  -5   -0.40    1.34
  -2 -13  -5   -2.14    2.30
   2 -13   5   -0.47    2.08
  -2 -13  -5   -2.58    2.22
  -2  13  -6   -1.39    1.42
  -2  13  -6   -0.84    1.44
   2 -13   6    1.60    2.28
  -2 -13  -6    0.85    3.58
  -2  13  -7    3.70    2.29
  -2  13  -7   -2.22    2.46
   2 -13   7   -1.87    2.44
  -2 -13  -7    2.02    3.68
  -2  13  -8    1.71    1.51
  -2  13  -8    2.07    1.69
   2 -13   8    0.16    2.68
  -2 -13  -8    2.89    2.41
  -2  13  -9    2.01    1.53
  -2  13  -9    1.66    2.49
   2 -13   9    2.40    1.81
  -2 -13  -9    1.83    2.40
  -2  13 -10    0.06    2.75
  -2  13 -10    0.29    1.89
   2 -13  10    0.01    2.75
  -2 -13 -10    6.73    3.87
  -2  13 -11    1.04    1.61
  -2  13 -11   -0.90    1.78
   2 -13  11    2.97    4.22
  -2 -13 -11    5.67    2.13
   2 -14  -9   10.17    4.44
  -2 -14   9    4.89    2.88
   2 -14  -8    5.09    4.39
  -2 -14   8    3.88    4.50
   2 -14  -7    3.54    2.55
  -2 -14   7    5.90    2.66
   2 -14  -6    6.82    4.04
  -2 -14   6    4.91    4.35
   2 -14  -5    4.12    2.35
  -2 -14   5   -1.98    2.47
   2 -14  -4   -1.16    3.76
  -2 -14   4    2.30    2.42
   2 -14  -3   -0.12    2.14
  -2 -14   3    5.33    3.79
  -2  14   2    3.54    1.80
   2 -14  -2   -4.04    3.63
  -2 -14   2   -0.27    2.23
  -2 -14   2    1.09    2.43
  -2  14   1   -0.56    2.94
   2 -14  -1    0.04    2.13
  -2 -14   1   -0.72    3.69
  -2 -14   1    3.42    3.92
  -2  14   0   -0.29    2.51
   2 -14   0    2.04    1.15
   2 -14   0    1.15    1.17
  -2 -14   0   -1.70    3.71
  -2 -14   0    2.45    2.40
  -2  14  -1   -0.86    1.51
   2 -14   1    0.07    0.87
  -2 -14  -1   -0.10    0.97
  -2 -14  -1    0.18    2.30
  -2 -14  -1    0.25    2.31
  -2  14  -2    1.14    2.43
   2 -14   2    0.10    0.99
  -2 -14  -2    0.20    1.14
  -2 -14  -2   -0.94    3.83
  -2 -14  -2   -5.13    3.88
  -2  14  -3    0.69    1.54
   2 -14   3    1.77    1.14
  -2 -14  -3    1.34    1.26
  -2 -14  -3    4.14    2.39
  -2 -14  -3    8.34    3.96
  -2  14  -4    1.31    2.16
  -2  14  -4    5.47    2.54
  -2 -14  -4    0.02    2.20
   2 -14   4    1.39    1.29
  -2 -14  -4    4.37    3.84
  -2 -14  -4    8.53    2.42
  -2  14  -5    1.48    2.30
  -2  14  -5    2.18    2.44
  -2 -14  -5    0.41    1.48
   2 -14   5    2.08    2.23
  -2 -14  -5    1.80    2.40
  -2 -14  -5    1.80    2.42
  -2  14  -6    2.01    1.59
  -2  14  -6    4.38    1.54
   2 -14   6    3.87    2.51
  -2 -14  -6    9.11    4.10
  -2 -14  -6   -0.55    2.70
  -2 -14  -6   -0.54    3.90
  -2  14  -7    2.20    2.69
  -2  14  -7   -2.05    2.45
   2 -14   7   -1.25    2.63
  -2 -14  -7   -0.89    2.44
  -2 -14  -7    3.52    2.70
  -2 -14  -7   -0.22    3.79
  -2  14  -8   -0.99    2.99
  -2  14  -8    2.88    1.53
  -2 -14  -8    3.03    1.52
   2 -14   8   -2.77    2.95
  -2 -14  -8    3.82    2.51
  -2  14  -9    2.45    3.09
  -2  14  -9    2.00    2.54
  -2 -14  -9    0.89    1.65
   2 -14   9    0.33    2.30
  -2 -14  -9    1.72    2.17
   2 -15  -7    5.43    4.38
  -2 -15   7    2.64    2.75
   2 -15  -6   -0.07    2.60
  -2 -15   6    1.69    4.30
   2 -15  -5    3.53    2.63
  -2 -15   5    8.36    2.73
   2 -15  -4    3.08    3.89
  -2 -15   4    0.21    4.18
   2 -15  -3    1.97    2.04
  -2 -15   3    0.69    2.46
   2 -15  -2    4.16    2.11
  -2 -15   2    2.55    4.12
  -2 -15   2    5.06    4.42
  -2  15   1    0.51    1.63
  -2 -15   1   -1.47    3.99
  -2 -15   1    7.54    2.64
  -2  15   0    1.38    2.64
  -2 -15   0    2.39    2.44
  -2 -15   0    5.82    4.21
  -2  15  -1    1.95    1.60
  -2 -15  -1    0.20    3.98
  -2 -15  -1    0.56    2.52
  -2  15  -2    0.57    2.59
   2 -15   2    1.13    1.11
  -2 -15  -2   -0.99    1.21
  -2 -15  -2    2.20    2.49
  -2 -15  -2    4.45    2.58
  -2  15  -3    9.79    1.73
  -2 -15  -3   12.39    4.47
  -2 -15  -3   13.23    4.33
  -2  15  -4   -0.42    2.62
   2 -15   4    0.87    1.36
  -2 -15  -4    1.91    2.48
  -2 -15  -4    3.25    2.62
  -2 -15  -4    1.99    2.58
  -2  15  -5    2.93    2.53
  -2  15  -5    2.53    1.60
  -2 -15  -5   -1.20    1.60
   2 -15   5    2.29    2.44
  -2 -15  -5   -0.04    4.12
  -2 -15  -5    0.48    2.51
  -2  15  -6    1.24    1.64
  -2  15  -6    0.69    2.54
  -2 -15  -6    2.05    2.82
   2 -15   6    1.49    2.65
  -2 -15  -6    1.59    2.51
  -2 -15  -6   -1.57    4.03
  -2  15  -7   -0.94    2.90
  -2  15  -7    2.07    2.60
   2 -15   7    2.48    2.85
  -2 -15  -7   12.88    5.08
  -2 -15  -7   -0.06    2.81
  -2 -15  -7    3.52    3.62
   2 -16  -4    4.17    2.31
  -2 -16   4    1.69    2.78
   2 -16  -3    7.17    3.62
  -2 -16   3   -0.87    2.74
  -2 -16   3    1.67    2.86
   2 -16  -2   -0.89    2.21
  -2 -16   2   -2.12    4.35
  -2 -16   2    2.19    4.61
  -2 -16   1    6.53    2.77
  -2 -16   1    9.65    2.95
  -2  16   0    3.58    1.73
  -2 -16   0    7.12    4.35
  -2 -16   0    3.63    2.77
  -2  16  -1    4.16    2.75
  -2 -16  -1    3.60    2.58
  -2 -16  -1   -2.00    4.36
  -2  16  -2   -0.21    1.63
  -2 -16  -2    2.39    4.09
  -2 -16  -2    0.32    2.63
  -2  16  -3    5.54    2.70
  -2 -16  -3   -1.20    2.65
  -2 -16  -3    1.06    4.29
   3   0 -16   -0.88    2.74
   3   0 -16    1.26    2.72
  -3   0  16    0.84    2.95
   3   0 -15   -0.51    2.59
   3   0 -15    1.88    2.47
  -3   0  15    1.47    1.67
   3   0 -14    2.26    1.50
   3   0 -14    1.74    1.40
  -3   0  14    2.12    2.51
   3   0 -13    4.75    2.29
   3   0 -13    0.13    2.13
  -3   0  13    3.43    2.38
   3   0 -12    4.24    2.24
   3   0 -12    1.06    2.04
  -3   0  12   -0.41    2.21
   3   0 -11   38.07    1.79
  -3   0  11   31.37    1.74
   3   0 -10   -1.41    1.98
  -3   0  10   -0.37    1.10
   3   0  -9    3.28    1.17
  -3   0   9    0.09    1.03
   3   0  -8   -0.87    1.84
  -3   0   8   -0.04    0.91
  -3   0   8    1.00    1.51
  -3   0   7    2.05    1.49
  -3   0   7    1.17    1.43
  -3   0   6    1.71    1.54
  -3   0   6    0.47    0.87
  -3   0   5   88.90    1.96
  -3   0   5   88.65    2.48
  -3   0   5   95.21    2.63
  -3   0   4    0.71    0.95
  -3   0   4   -0.85    0.78
  -3   0   4    1.83    1.41
  -3   0   3   15.82    1.78
  -3   0   3   17.21    1.55
  -3   0   3   16.60    1.60
  -3   0   2   -0.08    1.62
  -3   0   2   -0.04    1.35
  -3   0   2   -1.54    1.41
  -3   0   1    3.42    1.76
  -3   0   1    2.38    0.90
  -3   0   0   -0.61    1.08
  -3   0   0    1.17    0.89
  -3   0  -1   16.63    1.37
  -3   0  -1   17.35    1.16
  -3   0  -2    1.75    1.05
   3   0   3   11.33    2.16
  -3   0  -3   13.08    1.94
   3   0   4   -0.84    2.06
  -3   0  -4    3.56    1.97
   3   0   5    4.46    2.33
  -3   0  -5    8.41    2.18
   3   0   6    2.78    1.48
  -3   0  -6   -1.33    1.36
   3   0   7    1.66    2.69
  -3   0  -7    5.47    2.48
   3   0   8    0.18    1.66
  -3   0  -8    0.94    1.53
   3   0   9    5.43    1.85
  -3   0  -9    1.18    1.74
   3   0  10    2.22    3.14
  -3   0 -10    0.24    2.96
   3   0  11    4.00    3.47
  -3   0 -11   -4.69    1.85
   3   0  12    3.88    2.39
  -3   0 -12    1.92    3.30
   3   0  13    3.73    2.66
  -3   0 -13    5.23    2.26
   3   0  14    4.50    2.74
  -3   0 -14    1.18    3.86
   3   0  15   15.40    3.04
  -3   0 -15   10.52    2.65
   3   0  16   -2.82    3.08
   3   1 -16    1.20    1.57
   3   1 -16    1.09    2.92
  -3   1  16    3.02    2.82
   3  -1 -16    0.86    2.86
   3  -1 -16    2.75    2.47
  -3  -1  16   -0.09    1.79
   3   1 -15    3.71    2.40
   3   1 -15    1.28    2.65
  -3   1  15    1.87    1.58
   3  -1 -15    2.00    2.65
   3  -1 -15    2.22    2.30
  -3  -1  15    1.10    2.91
   3   1 -14   -0.50    2.28
   3   1 -14    0.13    1.50
  -3   1  14    1.38    2.34
   3  -1 -14    4.40    2.59
   3  -1 -14    2.45    1.32
  -3  -1  14    3.02    2.74
   3   1 -13   15.92    2.47
   3   1 -13   16.25    2.58
  -3   1  13    9.59    2.45
   3  -1 -13   13.50    1.74
   3  -1 -13   18.27    2.21
  -3  -1  13    9.71    2.80
   3   1 -12   18.46    2.36
   3   1 -12   23.37    2.54
  -3   1  12   13.72    2.33
   3  -1 -12   20.65    2.76
   3  -1 -12   16.63    2.15
  -3  -1  12   14.93    1.74
   3   1 -11   36.02    2.49
   3   1 -11   36.93    1.77
   3  -1 -11   37.20    2.97
  -3  -1  11   31.27    1.84
  -3   1  10    1.79    1.03
   3   1 -10    0.24    1.10
  -3  -1  10    0.84    1.24
   3  -1 -10    0.97    1.38
  -3   1   9    0.35    0.92
   3   1  -9    1.14    1.81
  -3  -1   9    3.86    1.16
   3  -1  -9    1.43    2.09
  -3   1   8   11.96    1.45
  -3   1   8   16.18    1.90
  -3  -1   8   14.56    1.22
   3  -1  -8   16.72    1.43
  -3   1   7   10.71    1.33
  -3   1   7   12.57    1.83
   3  -1  -7   13.36    2.17
  -3  -1   7    7.82    1.80
  -3  -1   7   11.61    0.93
  -3   1   6    0.22    1.16
  -3   1   6    2.51    1.68
  -3   1   6    1.75    0.79
  -3  -1   6   -0.08    1.60
  -3  -1   6    0.34    1.41
  -3   1   5    9.10    1.22
  -3   1   5   10.48    1.78
  -3   1   5    7.50    1.39
  -3  -1   5   10.33    1.05
  -3  -1   5    8.64    0.92
  -3   1   4    9.66    1.24
  -3   1   4    9.05    1.14
  -3   1   4    9.63    1.34
  -3  -1   4    8.97    1.70
  -3  -1   4    8.43    1.55
  -3  -1   4    6.92    1.72
  -3   1   3  101.86    2.29
  -3   1   3  100.80    2.45
  -3  -1   3  101.04    2.83
  -3  -1   3  105.18    3.13
  -3  -1   3  101.40    2.14
  -3   1   2    6.20    1.14
  -3   1   2    5.92    0.82
  -3   1   2    4.77    1.27
  -3  -1   2    5.08    1.01
  -3  -1   2    5.12    0.98
  -3  -1   2    3.63    1.02
  -3   1   1    7.80    1.20
  -3   1   1    6.44    0.84
  -3  -1   1    7.09    1.05
  -3  -1   1    7.63    1.06
  -3   1   0    0.70    1.20
  -3   1   0    0.40    1.34
  -3  -1   0    1.38    1.62
  -3  -1   0    0.53    1.02
  -3   1  -1   15.52    1.38
  -3   1  -1   12.84    1.00
  -3  -1  -1   12.86    1.23
  -3   1  -2   20.02    1.55
  -3   1  -2   17.21    1.14
   3  -1   2   19.08    1.24
  -3  -1  -2   17.59    1.42
   3   1   3   27.65    1.60
  -3   1  -3   28.13    1.35
   3  -1   3   26.42    2.26
  -3  -1  -3   25.61    1.56
   3   1   4    0.99    1.37
  -3   1  -4    0.85    1.81
   3  -1   4    0.25    1.18
  -3  -1  -4    2.27    2.09
   3   1   5   -1.74    2.38
  -3   1  -5    4.97    1.97
   3  -1   5    1.36    1.32
  -3  -1  -5    5.27    2.21
   3   1   6   10.08    1.62
  -3   1  -6    9.22    1.44
   3  -1   6    7.81    2.43
  -3  -1  -6    8.67    1.57
   3   1   7    9.07    1.75
  -3   1  -7    7.89    2.45
   3  -1   7    6.96    1.60
  -3  -1  -7    8.35    1.62
   3   1   8    2.68    1.77
  -3   1  -8   -0.35    1.51
   3  -1   8    0.84    2.60
  -3  -1  -8    0.46    2.65
   3   1   9    4.63    3.12
  -3   1  -9    1.24    2.75
   3  -1   9    4.90    1.78
  -3  -1  -9    4.86    1.79
   3   1  10   -2.96    1.98
  -3   1 -10    2.64    1.72
   3  -1  10    1.17    1.91
  -3  -1 -10    4.93    3.02
   3   1  11    2.20    2.15
  -3   1 -11    2.81    3.01
   3  -1  11    2.90    2.05
  -3  -1 -11   -0.04    1.99
   3   1  12    3.14    3.97
  -3   1 -12    3.81    1.97
   3  -1  12   -0.92    3.83
  -3  -1 -12    2.21    3.40
   3   1  13    5.17    4.25
  -3   1 -13    6.19    3.62
   3  -1  13    6.41    4.26
  -3  -1 -13    7.32    2.30
   3   1  14    6.14    4.45
  -3   1 -14   -2.35    2.30
   3  -1  14    4.28    4.26
  -3  -1 -14    3.25    3.87
   3   1  15    2.05    4.80
  -3   1 -15    0.07    4.12
   3  -1  15    4.82    4.70
  -3  -1 -15    3.38    2.56
   3   1  16    6.69    5.12
   3  -1  16   -5.00    4.89
   3   2 -16   -0.46    2.39
   3   2 -16    2.79    2.67
  -3   2  16   -2.22    2.60
   3  -2 -16    1.33    2.21
   3  -2 -16   -1.40    2.25
  -3  -2  16    0.88    3.01
   3   2 -15    0.93    2.23
   3   2 -15    2.25    1.53
  -3   2  15    2.24    2.38
   3  -2 -15    0.58    2.15
   3  -2 -15    1.10    2.14
  -3  -2  15    1.70    2.89
   3   2 -14    4.50    1.35
   3   2 -14    6.66    1.65
  -3   2  14    7.55    2.28
   3  -2 -14    7.96    2.82
   3  -2 -14    3.82    2.02
  -3  -2  14    3.22    1.80
   3   2 -13    1.77    2.45
   3   2 -13    2.82    1.96
  -3   2  13   -1.12    1.21
   3  -2 -13   -0.21    2.70
  -3  -2  13    2.35    1.64
   3  -2 -13    3.61    1.84
   3   2 -12    1.62    2.41
   3   2 -12    0.37    1.12
  -3   2  12    2.53    1.78
   3  -2 -12    3.92    1.60
  -3  -2  12    1.90    2.51
   3  -2 -12    1.70    1.03
   3   2 -11   13.63    1.92
   3   2 -11   11.61    1.53
  -3   2  11    8.50    1.78
   3  -2 -11    9.51    2.69
  -3  -2  11   10.25    2.59
  -3   2  10   16.30    1.67
   3   2 -10   18.79    1.26
  -3  -2  10   21.13    2.59
   3  -2 -10   25.17    2.76
  -3   2   9    7.05    1.35
   3  -2  -9    7.29    1.54
  -3  -2   9    4.51    2.21
  -3   2   8    7.34    1.20
  -3   2   8    6.87    2.00
  -3  -2   8    8.20    2.09
   3  -2  -8    7.62    2.33
  -3   2   7    1.04    1.03
  -3   2   7   -0.01    1.85
   3  -2  -7    4.83    2.15
  -3  -2   7    2.66    1.88
  -3  -2   7   -0.72    1.21
  -3   2   6    3.03    0.97
  -3   2   6    3.14    1.89
  -3   2   6    3.50    1.15
   3  -2  -6    3.21    1.36
  -3  -2   6    4.43    1.14
  -3  -2   6    3.88    1.25
  -3   2   5    5.53    0.98
  -3   2   5    5.14    1.90
  -3   2   5    5.06    1.13
  -3  -2   5    5.46    1.11
  -3  -2   5    4.70    0.80
  -3   2   4    0.03    1.00
  -3   2   4   -1.30    1.83
  -3   2   4    0.84    0.64
  -3  -2   4   -1.46    1.69
  -3  -2   4    0.52    1.27
  -3  -2   4    1.05    1.73
  -3   2   3   14.02    2.13
  -3   2   3   13.70    1.18
  -3   2   3   14.45    1.18
  -3  -2   3   13.77    1.99
  -3  -2   3   12.23    0.92
  -3  -2   3   12.50    1.24
  -3   2   2   -1.72    1.88
  -3   2   2   -0.47    1.06
  -3   2   2   -0.10    0.64
  -3  -2   2    0.60    1.06
  -3  -2   2    0.23    1.39
  -3  -2   2   -0.66    1.08
  -3   2   1    9.90    2.12
  -3   2   1    7.18    1.19
  -3  -2   1    7.56    1.57
  -3  -2   1    5.86    1.27
  -3  -2   1    8.04    1.22
  -3   2   0   10.35    2.29
  -3   2   0   10.16    1.29
  -3  -2   0    9.98    1.10
  -3  -2   0    9.10    1.26
  -3   2  -1    1.67    2.12
  -3   2  -1    0.42    1.33
  -3  -2  -1    0.57    1.20
  -3   2  -2    1.79    2.21
  -3   2  -2    0.36    1.43
   3  -2   2    1.75    1.60
  -3  -2  -2   -2.12    1.25
  -3   2  -3   20.74    1.73
  -3   2  -3   19.43    1.15
   3  -2   3   18.49    1.27
  -3  -2  -3   17.57    1.61
   3   2   4   28.13    2.85
  -3   2  -4   24.52    2.11
   3  -2   4   28.48    2.36
  -3  -2  -4   28.14    1.72
   3   2   5   15.56    1.75
  -3   2  -5   15.00    2.09
   3  -2   5   14.62    2.26
  -3  -2  -5   12.79    2.57
   3   2   6    0.99    2.67
  -3   2  -6    4.87    1.28
   3  -2   6    3.33    1.40
  -3  -2  -6    3.09    2.56
   3   2   7    4.74    1.77
  -3   2  -7    1.93    2.27
   3  -2   7    7.73    2.50
  -3  -2  -7    4.14    1.65
   3   2   8    0.70    2.93
  -3   2  -8    0.14    1.44
   3  -2   8    0.17    1.60
  -3  -2  -8    0.48    2.70
   3   2   9    0.73    1.98
  -3   2  -9    3.38    2.57
   3  -2   9    0.77    2.85
  -3  -2  -9   -2.23    2.95
   3   2  10    8.54    2.27
  -3   2 -10   10.71    1.88
   3  -2  10   11.41    3.20
  -3  -2 -10    7.06    2.04
   3   2  11    2.47    3.75
  -3   2 -11    4.28    2.98
   3  -2  11    2.69    2.04
  -3  -2 -11    4.07    3.39
   3   2  12    2.59    3.92
  -3   2 -12    1.34    3.20
   3  -2  12    2.69    2.21
  -3  -2 -12    0.14    2.13
   3   2  13    2.14    2.59
  -3   2 -13   -3.11    2.10
   3  -2  13   -0.47    2.41
  -3  -2 -13   -1.38    3.71
   3   2  14    8.64    2.81
  -3   2 -14    1.71    3.71
   3  -2  14    3.19    2.63
  -3  -2 -14    0.30    2.42
   3   2  15    3.24    2.99
  -3   2 -15    2.25    2.42
   3  -2  15    1.80    2.83
  -3  -2 -15    5.86    4.23
   3   3 -16   -0.59    1.75
   3  -3 -16    2.12    2.41
  -3  -3  16    0.16    2.93
   3   3 -15    3.07    1.66
   3  -3 -15    5.28    2.34
   3  -3 -15    2.50    1.23
  -3  -3  15   -0.90    1.70
   3   3 -14    0.22    1.10
   3   3 -14    2.00    1.53
  -3   3  14    0.13    1.21
   3  -3 -14    1.27    3.57
   3  -3 -14   -0.90    1.71
  -3  -3  14   -1.87    3.01
   3   3 -13    3.44    2.59
   3   3 -13   -1.35    1.66
  -3   3  13    0.90    1.75
   3  -3 -13    1.84    2.78
  -3  -3  13   -1.72    2.78
   3  -3 -13    1.14    1.60
   3   3 -12    2.22    1.00
   3   3 -12   -1.05    1.58
  -3   3  12    1.87    1.62
   3  -3 -12    8.26    2.78
  -3  -3  12    2.47    2.66
  -3   3  11    8.89    1.59
   3   3 -11   19.09    1.74
  -3  -3  11   13.86    1.82
   3  -3 -11   17.12    1.90
  -3   3  10    4.13    1.28
   3  -3 -10    7.69    2.67
  -3  -3  10    6.40    1.55
  -3   3   9    0.99    1.05
   3  -3  -9   -0.46    1.54
  -3  -3   9    3.23    1.37
  -3   3   8    0.31    0.89
  -3   3   8    0.59    2.03
  -3  -3   8   -0.28    1.31
   3  -3  -8    1.88    2.38
  -3   3   7    0.40    0.79
  -3   3   7    0.60    2.02
  -3   3   7    0.44    0.94
   3  -3  -7    1.21    1.38
  -3  -3   7    1.41    1.28
  -3  -3   7   -0.09    1.05
  -3   3   6    1.61    2.06
  -3   3   6    3.83    1.20
  -3   3   6    2.37    0.75
   3  -3  -6    5.02    2.27
  -3  -3   6    3.18    1.26
  -3  -3   6    3.76    0.69
  -3   3   5    1.20    2.03
  -3   3   5    0.52    0.82
  -3   3   5    0.81    0.97
   3  -3  -5    1.49    1.37
  -3  -3   5    0.22    1.94
  -3  -3   5   -0.03    1.13
  -3   3   4    4.61    2.05
  -3   3   4    4.19    0.83
  -3   3   4    4.25    0.77
  -3  -3   4    6.00    2.03
  -3  -3   4    5.05    1.23
  -3  -3   4    4.49    1.26
  -3   3   3   -0.95    1.23
  -3   3   3   -0.45    0.78
  -3   3   3    1.14    0.80
  -3  -3   3    4.45    2.02
  -3  -3   3   -0.85    1.23
  -3  -3   3    0.93    1.22
  -3   3   2    2.84    1.29
  -3   3   2    2.20    0.85
  -3   3   2    2.05    0.92
  -3  -3   2    2.84    1.27
  -3  -3   2    0.27    1.41
  -3  -3   2    3.57    2.01
  -3   3   1   17.70    1.45
  -3   3   1   14.84    1.10
  -3  -3   1   12.20    1.00
  -3  -3   1   14.79    1.43
  -3  -3   1   14.02    2.35
  -3   3   0   -0.39    1.36
  -3   3   0   -0.63    1.06
  -3  -3   0   -2.18    2.17
  -3   3  -1   56.06    2.16
  -3   3  -1   51.54    1.84
   3  -3   1   50.28    1.34
  -3  -3  -1   50.83    3.12
  -3   3  -2   30.31    1.87
  -3   3  -2   27.73    1.12
   3  -3   2   31.37    1.95
  -3  -3  -2   30.14    2.83
  -3   3  -3   17.32    2.83
  -3   3  -3   16.74    1.69
   3  -3   3   15.90    1.89
  -3  -3  -3   19.31    1.66
  -3   3  -4    1.96    1.63
  -3   3  -4    3.37    1.00
   3  -3   4    2.89    1.86
  -3  -3  -4    2.90    1.55
   3   3   5    6.82    2.60
  -3   3  -5    2.11    1.76
   3  -3   5   -0.48    1.18
  -3  -3  -5   -1.93    1.51
   3   3   6    0.79    1.69
  -3   3  -6   -0.67    1.18
   3  -3   6    3.68    2.18
  -3  -3  -6    1.60    2.56
   3   3   7   11.23    3.16
  -3   3  -7   10.83    2.37
   3  -3   7    9.27    2.60
  -3  -3  -7   10.47    2.96
   3   3   8   20.35    2.22
  -3   3  -8   16.72    1.69
   3  -3   8   17.71    2.96
  -3  -3  -8   16.89    2.11
   3   3   9   29.54    3.85
  -3   3  -9   26.33    3.09
   3  -3   9   25.82    2.05
  -3  -3  -9   23.53    2.31
   3   3  10    5.14    3.79
  -3   3 -10    5.66    2.96
   3  -3  10    6.38    1.95
  -3  -3 -10   14.92    3.41
   3   3  11   19.41    2.83
  -3   3 -11   20.96    1.90
   3  -3  11   21.19    3.76
  -3  -3 -11   20.56    2.47
   3   3  12    9.27    2.73
  -3   3 -12    7.23    3.37
   3  -3  12    9.09    3.88
  -3  -3 -12   11.16    3.87
   3   3  13   -5.10    4.37
  -3   3 -13    2.10    2.02
   3  -3  13    4.52    3.89
  -3  -3 -13   -0.87    2.36
   3   3  14   -0.91    4.79
  -3   3 -14    1.91    2.22
   3  -3  14    1.92    4.21
  -3  -3 -14    2.04    3.97
   3   3  15    1.54    4.82
  -3   3 -15    2.04    3.87
   3  -3  15    5.40    4.40
  -3  -3 -15   -3.38    2.60
   3   4 -15    3.86    1.77
   3  -4 -15    3.50    2.51
  -3  -4  15    5.55    2.98
   3   4 -14   -0.68    2.65
   3  -4 -14   -0.24    2.33
  -3  -4  14    0.51    1.67
   3   4 -13    2.23    2.69
   3  -4 -13    3.95    3.66
  -3  -4  13    3.67    1.87
  -3   4  12    0.82    1.26
   3   4 -12   -0.68    1.67
  -3  -4  12    0.70    2.90
   3  -4 -12   -0.79    2.95
  -3   4  11   -0.15    1.13
   3  -4 -11    1.16    1.73
  -3  -4  11   -1.51    2.72
  -3   4  10    0.44    0.92
   3  -4 -10   -1.22    2.75
  -3  -4  10    0.22    2.59
  -3   4   9    2.18    0.82
  -3   4   9    1.00    0.77
  -3  -4   9   -1.42    2.53
   3  -4  -9    2.37    2.67
  -3   4   8   -0.04    0.60
  -3   4   8    2.46    1.36
  -3   4   8    1.95    0.88
  -3  -4   8    2.27    2.39
   3  -4  -8    1.09    1.57
  -3   4   7    3.38    0.57
  -3   4   7    4.80    1.40
  -3  -4   7    6.53    2.43
   3  -4  -7    4.16    2.62
  -3   4   6   -0.04    1.33
  -3   4   6    0.48    0.45
  -3   4   6    0.66    0.53
   3  -4  -6   -1.00    1.48
  -3  -4   6    1.39    2.26
  -3  -4   6   -0.32    0.99
  -3   4   5    1.25    1.36
  -3   4   5    0.59    0.39
  -3   4   5   -0.31    0.37
   3  -4  -5   -0.78    1.50
  -3  -4   5    1.28    2.16
  -3  -4   5    1.12    1.01
  -3   4   4    2.18    1.36
  -3   4   4    1.99    0.46
  -3   4   4    2.70    0.45
  -3  -4   4    2.70    2.19
  -3  -4   4    2.41    1.13
  -3   4   3    1.46    1.37
  -3   4   3    0.86    0.54
  -3   4   3    0.19    0.56
  -3  -4   3    3.82    2.16
  -3  -4   3   -0.23    1.16
  -3  -4   3    1.56    2.25
  -3   4   2   13.04    1.53
  -3   4   2    9.53    0.74
  -3   4   2   10.05    0.79
  -3  -4   2   14.87    2.37
  -3  -4   2    9.35    0.90
  -3  -4   2   10.50    2.49
  -3   4   1   11.39    2.40
  -3   4   1    5.46    0.85
  -3  -4   1    4.59    1.51
  -3  -4   1    2.20    2.43
  -3  -4   1    6.64    1.47
  -3   4   0   39.87    3.27
  -3   4   0   37.72    0.93
  -3  -4   0   42.06    2.04
  -3   4  -1  138.67    5.02
  -3   4  -1  130.13    2.77
   3  -4   1  131.65    2.96
  -3  -4  -1  138.03    3.54
  -3   4  -2   27.45    2.01
  -3   4  -2   26.94    1.56
   3  -4   2   24.85    1.13
  -3  -4  -2   28.96    1.93
  -3   4  -3   23.85    1.89
  -3   4  -3   22.45    1.70
   3  -4   3   23.08    1.22
  -3  -4  -3   23.11    3.02
  -3   4  -4    5.42    2.70
  -3   4  -4    3.51    1.58
   3  -4   4    1.42    1.10
  -3  -4  -4    5.77    2.64
  -3   4  -5    0.75    1.02
   3   4   5    1.84    1.69
  -3   4  -5   -0.89    1.72
   3  -4   5    0.79    1.92
  -3  -4  -5    2.68    2.72
   3   4   6    6.98    3.03
  -3   4  -6    7.29    1.98
   3  -4   6    6.54    2.20
  -3  -4  -6    4.30    1.82
   3   4   7   19.83    2.19
  -3   4  -7   18.92    2.37
   3  -4   7   16.12    1.65
  -3  -4  -7   18.27    2.05
   3   4   8   36.33    4.16
  -3   4  -8   28.84    1.86
   3  -4   8   30.56    2.00
  -3  -4  -8   33.59    3.92
   3   4   9   43.91    4.50
  -3   4  -9   40.55    3.42
   3  -4   9   41.26    3.78
  -3  -4  -9   43.85    2.76
   3   4  10   41.41    3.09
  -3   4 -10   39.48    3.52
   3  -4  10   34.54    3.99
  -3  -4 -10   35.99    2.77
   3   4  11    0.62    4.07
  -3   4 -11    0.79    1.59
   3  -4  11    2.30    2.02
   3   4  12    6.10    4.45
  -3   4 -12    6.15    2.86
   3  -4  12    4.27    2.34
  -3  -4 -12    6.59    2.36
   3   4  13    4.92    2.73
  -3   4 -13   -1.85    2.96
   3  -4  13   -1.17    2.39
  -3  -4 -13   -1.45    3.90
   3   4  14    4.74    2.85
  -3   4 -14    3.29    2.20
   3  -4  14    0.01    2.52
  -3  -4 -14   -1.26    2.54
   3   4  15    1.32    2.97
  -3   4 -15    3.26    2.40
   3  -4  15    2.27    2.83
  -3  -4 -15   -0.60    2.71
   3   5 -15    0.75    3.04
   3  -5 -15   -3.27    2.65
  -3  -5  15    0.08    2.24
   3   5 -14    3.17    2.99
   3  -5 -14   -0.57    2.51
  -3  -5  14    1.46    2.91
   3   5 -13   -0.04    1.74
   3  -5 -13    2.59    3.89
  -3  -5  13   -0.47    2.72
   3   5 -12   -0.23    1.63
   3  -5 -12   -2.93    3.81
  -3  -5  12    0.64    1.61
   3  -5 -11    3.98    1.93
  -3  -5  11    6.44    1.90
   3  -5 -10    8.07    1.90
  -3  -5  10    9.84    3.05
   3  -5  -9   24.04    3.42
  -3  -5   9   21.21    3.27
  -3   5   8    1.57    1.50
   3  -5  -8    1.16    1.72
  -3  -5   8    4.19    2.69
  -3   5   7    5.50    1.53
   3  -5  -7    2.72    2.80
  -3  -5   7    1.53    2.67
  -3   5   6   20.54    1.71
   3  -5  -6   14.81    1.86
  -3  -5   6   17.93    0.99
  -3  -5   6   19.87    2.84
  -3   5   5    2.87    1.53
   3  -5  -5   -2.36    2.70
  -3  -5   5    1.27    0.92
  -3  -5   5    1.60    2.37
  -3   5   4    7.51    2.50
   3  -5  -4    5.55    1.67
  -3  -5   4    5.43    1.01
  -3  -5   4    6.47    2.46
  -3  -5   3    0.54    1.10
  -3  -5   3    0.70    2.42
  -3  -5   3    1.92    2.51
  -3   5   2    4.65    2.55
  -3  -5   2    3.65    1.32
  -3  -5   2   10.35    2.62
  -3  -5   2    5.80    1.60
  -3   5   1   70.82    2.48
  -3   5   1   62.54    1.48
  -3  -5   1   67.09    1.56
  -3  -5   1   64.80    3.91
  -3  -5   1   69.87    2.59
  -3   5   0   52.27    2.24
  -3   5   0   44.46    1.27
  -3  -5   0   50.21    3.76
  -3   5  -1   33.98    2.11
  -3   5  -1   29.04    1.34
   3  -5   1   30.32    1.53
  -3  -5  -1   22.73    3.42
  -3   5  -2   12.20    3.00
  -3   5  -2   14.70    1.33
   3  -5   2   13.44    1.52
  -3  -5  -2   14.64    3.03
  -3   5  -3   13.18    1.85
  -3   5  -3    8.79    0.91
   3  -5   3    6.65    1.63
  -3  -5  -3    7.42    1.84
  -3   5  -4   19.37    1.96
  -3   5  -4   17.08    1.09
   3  -5   4   16.23    1.97
  -3  -5  -4   19.26    1.96
  -3   5  -5    0.17    2.90
  -3   5  -5    2.79    1.65
   3  -5   5    2.26    1.91
  -3  -5  -5    1.51    1.80
   3   5   6    0.05    1.91
  -3   5  -6   -2.38    1.83
   3  -5   6    2.40    1.25
  -3  -5  -6   -1.45    3.01
   3   5   7    4.81    1.99
  -3   5  -7    0.77    1.25
   3  -5   7    2.57    2.29
  -3  -5  -7    5.08    3.21
   3   5   8    3.16    3.44
  -3   5  -8    0.11    1.39
   3  -5   8    0.44    2.53
  -3  -5  -8    0.96    1.97
   3   5   9   34.72    2.87
  -3   5  -9   28.93    3.08
   3  -5   9   28.20    2.22
  -3  -5  -9   30.69    2.57
   3   5  10    1.76    4.23
  -3   5 -10    9.75    2.85
   3  -5  10    7.82    2.01
  -3  -5 -10    3.58    3.66
   3   5  11   14.64    4.55
  -3   5 -11   11.52    1.75
   3  -5  11   17.46    2.23
  -3  -5 -11   13.32    2.53
   3   5  12   -0.98    2.64
  -3   5 -12    2.10    1.67
   3  -5  12    1.06    4.33
  -3  -5 -12    3.32    3.92
   3   5  13    1.84    2.74
  -3   5 -13    1.32    2.94
   3  -5  13    0.69    4.77
  -3  -5 -13    0.92    2.51
   3   5  14   -3.33    4.66
  -3   5 -14    1.33    3.15
   3  -5  14    3.67    4.28
  -3  -5 -14   -0.06    2.58
   3   5  15    0.93    4.88
   3  -5  15   -1.11    2.78
   3  -6 -15    0.39    2.78
   3   6 -14    0.71    2.00
   3  -6 -14    1.11    2.71
  -3  -6  14    4.16    1.89
   3   6 -13    1.18    1.89
   3  -6 -13    4.61    3.53
  -3  -6  13   -0.13    2.97
   3  -6 -12    0.94    3.55
  -3  -6  12    4.72    2.86
   3  -6 -11    0.87    2.06
  -3  -6  11    1.12    1.63
   3  -6 -10    1.59    2.01
  -3  -6  10    0.93    1.84
   3  -6  -9    4.37    2.96
  -3  -6   9   -1.60    1.80
  -3   6   8   22.02    1.89
   3  -6  -8   16.18    2.15
  -3  -6   8   14.15    3.33
  -3   6   7    6.76    1.71
   3  -6  -7    5.16    3.06
  -3  -6   7    5.88    2.83
  -3   6   6    6.37    2.75
   3  -6  -6    8.86    1.86
  -3  -6   6   10.90    2.83
  -3   6   5    0.91    2.55
   3  -6  -5    2.30    2.82
  -3  -6   5   -0.01    0.68
  -3  -6   5    0.97    2.58
  -3   6   4    0.14    2.61
   3  -6  -4    2.14    1.74
  -3  -6   4   -0.20    0.82
  -3  -6   4    1.04    1.58
  -3   6   3   37.14    2.06
  -3  -6   3   32.39    1.40
  -3  -6   3   39.29    2.17
  -3  -6   3   33.54    2.21
  -3   6   2   31.68    2.09
  -3  -6   2   27.04    1.53
  -3  -6   2   34.99    2.13
  -3  -6   2   33.61    2.21
  -3   6   1   21.49    3.09
  -3  -6   1   21.80    1.92
  -3  -6   1   20.07    3.29
  -3   6   0    7.26    2.66
  -3   6   0    1.60    0.69
  -3  -6   0    0.89    1.70
  -3  -6   0   -3.26    2.85
  -3   6  -1   16.21    1.90
  -3   6  -1   13.66    1.06
   3  -6   1   14.14    1.23
  -3  -6  -1   18.56    2.00
  -3   6  -2   55.25    2.47
  -3   6  -2   44.82    1.65
   3  -6   2   45.69    1.26
  -3  -6  -2   54.39    2.56
  -3   6  -3   16.97    3.24
  -3   6  -3   17.52    0.96
   3  -6   3   18.33    1.69
  -3  -6  -3   17.14    2.12
  -3   6  -4   -0.39    1.78
  -3   6  -4    1.45    0.89
   3  -6   4    2.29    1.66
  -3  -6  -4    1.57    2.98
  -3   6  -5    7.39    3.00
  -3   6  -5    4.43    1.06
   3  -6   5    4.52    1.17
  -3  -6  -5   13.14    3.16
  -3   6  -6    0.22    1.80
  -3   6  -6    0.69    1.12
   3  -6   6    1.98    2.01
  -3  -6  -6    2.57    1.99
  -3   6  -7   -2.19    3.21
  -3   6  -7   -0.45    1.19
   3  -6   7   -0.35    1.39
  -3  -6  -7    2.33    1.93
  -3   6  -8   -0.14    1.39
   3   6   8    3.26    2.21
  -3   6  -8    1.70    2.10
   3  -6   8    4.08    1.57
  -3  -6  -8    9.38    3.26
   3   6   9    2.36    4.00
  -3   6  -9   -0.38    2.50
   3  -6   9    3.96    2.81
  -3  -6  -9    5.34    3.52
   3   6  10    2.88    2.51
  -3   6 -10    4.63    2.65
   3  -6  10    1.23    2.97
  -3  -6 -10    0.93    2.23
   3   6  11    6.05    2.70
  -3   6 -11    3.92    2.58
   3  -6  11    1.10    3.32
  -3  -6 -11    7.16    3.86
   3   6  12   -1.17    4.45
  -3   6 -12    0.62    1.65
   3  -6  12    3.09    4.24
  -3  -6 -12    2.92    3.92
   3   6  13    7.09    4.79
  -3   6 -13    4.93    1.87
   3  -6  13    1.91    4.84
  -3  -6 -13    4.33    2.68
   3   6  14    0.09    4.87
  -3   6 -14   -1.71    3.16
   3  -6  14   -3.89    5.07
  -3  -6 -14   -2.40    4.54
   3   7 -14    1.16    2.08
   3  -7 -14   -0.51    2.33
  -3  -7  14   -0.67    2.00
   3   7 -13    2.05    2.02
   3  -7 -13   -7.27    3.82
  -3  -7  13   -2.28    1.96
   3  -7 -12    1.05    3.81
  -3  -7  12    4.72    3.11
   3  -7 -11    6.10    2.25
  -3  -7  11    3.81    3.00
   3  -7 -10    4.16    2.22
  -3  -7  10    5.08    1.77
   3  -7  -9    3.65    3.41
  -3  -7   9    2.73    1.91
  -3   7   8    0.77    1.67
   3  -7  -8   -1.02    1.95
  -3  -7   8    8.07    3.05
  -3   7   7    1.67    2.75
   3  -7  -7   -0.55    3.18
  -3  -7   7   -2.26    2.90
  -3   7   6    2.63    2.86
   3  -7  -6   -3.13    1.93
  -3  -7   6   -4.26    2.95
  -3   7   5   34.22    2.26
   3  -7  -5   33.31    2.38
  -3  -7   5   31.71    2.25
  -3   7   4    9.86    1.91
   3  -7  -4    7.39    2.06
  -3  -7   4   10.21    1.88
  -3   7   3    8.14    2.90
  -3  -7   3    4.23    0.91
  -3  -7   3    2.69    1.88
  -3  -7   3    4.02    1.94
  -3   7   2   15.61    3.00
  -3  -7   2    6.75    1.18
  -3  -7   2    8.66    1.91
  -3  -7   2    7.24    2.02
  -3   7   1   33.08    2.18
  -3  -7   1   23.58    3.71
  -3  -7   1   36.78    3.82
  -3   7   0   27.81    2.23
  -3  -7   0   30.05    3.64
  -3  -7   0   38.66    3.78
  -3   7  -1    7.00    2.93
  -3  -7  -1    5.11    1.92
  -3   7  -2    1.44    1.72
  -3   7  -2    2.68    1.07
   3  -7   2    0.31    1.22
  -3  -7  -2    5.84    1.89
  -3   7  -3    1.54    1.76
  -3   7  -3    2.08    1.23
   3  -7   3    1.25    1.43
  -3  -7  -3    5.34    3.16
  -3   7  -4    5.52    2.97
  -3   7  -4    1.83    1.47
   3  -7   4    1.95    1.63
  -3  -7  -4    3.29    3.26
  -3   7  -5    2.48    1.61
  -3   7  -5    2.25    1.91
   3  -7   5    1.54    1.83
   3  -7   5    3.01    1.87
  -3  -7  -5    1.26    2.01
  -3   7  -6    8.76    3.34
  -3   7  -6    4.82    1.85
   3  -7   6    5.72    1.35
  -3  -7  -6    9.45    2.13
  -3   7  -7    0.84    1.98
  -3   7  -7    6.11    2.02
   3  -7   7    3.85    2.34
  -3  -7  -7    3.67    3.44
  -3   7  -8   -0.08    3.37
  -3   7  -8    2.99    2.19
   3  -7   8    0.30    2.42
  -3  -7  -8   -1.40    3.53
  -3   7  -9    2.05    2.38
   3   7   9    0.60    2.39
  -3   7  -9    3.61    3.55
   3  -7   9   -0.27    1.64
  -3  -7  -9    3.87    2.17
  -3   7 -10    2.71    2.64
   3   7  10   -0.50    2.54
  -3   7 -10    2.62    2.23
   3  -7  10    1.41    1.81
  -3  -7 -10   -2.43    3.76
   3   7  11   10.39    4.42
  -3   7 -11    3.66    2.58
   3  -7  11    1.87    2.02
  -3  -7 -11   -1.83    4.19
   3   7  12   -2.10    2.91
  -3   7 -12    1.36    1.67
   3  -7  12   -1.52    2.67
  -3  -7 -12    6.73    2.58
   3   7  13    1.89    2.93
  -3   7 -13   -0.82    1.79
   3  -7  13    1.14    2.82
  -3  -7 -13   -0.31    4.55
   3   7  14    0.45    3.21
   3  -7  14    5.46    3.19
   3  -8 -13    6.01    4.16
  -3  -8  13    4.85    2.17
   3  -8 -12   -3.92    4.05
  -3  -8  12   -1.85    3.81
   3  -8 -11   -0.36    2.38
  -3  -8  11   -4.36    3.57
   3  -8 -10   -1.15    2.22
  -3  -8  10   -0.26    2.04
   3  -8  -9    5.11    3.60
  -3  -8   9   -2.95    2.01
   3  -8  -8    1.14    2.25
  -3  -8   8    3.38    3.32
  -3   8   7   13.07    3.22
   3  -8  -7   12.96    2.42
  -3  -8   7   14.80    3.53
  -3   8   6    1.88    1.78
   3  -8  -6    2.63    2.00
  -3  -8   6   -1.32    3.15
  -3   8   5    1.83    1.82
   3  -8  -5    1.60    2.04
  -3  -8   5    2.63    1.92
  -3   8   4   30.38    3.88
   3  -8  -4   39.35    2.86
  -3  -8   4   40.22    2.59
  -3   8   3  117.74    3.88
  -3  -8   3  139.59    6.30
  -3  -8   3  119.74    4.17
  -3   8   2   47.39    2.61
  -3  -8   2   50.90    3.01
  -3  -8   1   30.59    3.96
  -3  -8   1   31.97    4.06
  -3   8   0   -1.70    2.88
  -3  -8   0    0.77    1.95
  -3  -8   0    2.21    1.94
  -3   8  -1    1.15    0.73
  -3   8  -1    0.45    1.80
  -3  -8  -1   -0.89    1.98
   3  -8   1    0.55    0.83
  -3  -8  -1   -3.31    2.00
  -3   8  -2   -1.32    2.95
  -3   8  -2    1.25    1.00
   3  -8   2    0.23    1.15
  -3  -8  -2    5.59    3.19
  -3   8  -3    2.73    1.80
  -3   8  -3    1.67    1.24
   3  -8   3    0.78    1.41
  -3  -8  -3    5.27    3.33
  -3   8  -4    1.44    1.92
  -3   8  -4    1.99    1.45
   3  -8   4    3.53    1.59
  -3  -8  -4    3.05    2.05
  -3   8  -5    1.73    3.16
  -3   8  -5   -0.30    1.01
   3  -8   5    0.40    1.12
  -3  -8  -5    2.90    2.05
  -3   8  -6    4.55    2.14
  -3   8  -6    5.35    1.95
   3  -8   6    5.43    2.17
  -3  -8  -6    5.42    3.71
  -3   8  -7    4.15    2.05
  -3   8  -7    2.35    2.05
   3  -8   7    0.53    2.26
  -3  -8  -7   -0.21    3.67
  -3   8  -8   -1.96    3.41
  -3   8  -8    0.85    2.20
   3  -8   8   -0.19    1.50
  -3  -8  -8   -0.56    2.21
  -3   8  -9    0.79    2.15
  -3   8  -9    1.39    2.45
   3  -8   9    0.92    1.67
  -3  -8  -9    4.20    2.36
  -3   8 -10    0.32    3.67
  -3   8 -10    1.83    2.38
   3  -8  10    5.45    3.03
  -3  -8 -10   -0.67    4.12
  -3   8 -11   -0.07    2.57
   3   8  11    0.32    2.70
  -3   8 -11    0.83    3.89
   3  -8  11    5.59    3.97
  -3  -8 -11    0.38    2.51
  -3   8 -12   10.66    3.02
   3   8  12    8.51    3.20
  -3   8 -12    8.35    2.70
   3  -8  12   17.04    4.80
  -3  -8 -12   10.95    4.67
  -3   8 -13    9.95    2.03
   3   8  13    7.68    5.26
  -3   8 -13    7.35    2.76
   3  -8  13    7.81    5.08
  -3  -8 -13   12.19    4.94
   3  -9 -12    1.58    4.28
  -3  -9  12   -3.35    2.45
   3  -9 -11   -0.64    2.47
  -3  -9  11    0.99    3.74
   3  -9 -10    5.57    2.50
  -3  -9  10    3.32    2.30
   3  -9  -9    6.21    4.12
  -3  -9   9    3.69    2.27
   3  -9  -8   -3.85    2.36
  -3  -9   8    4.55    3.52
  -3   9   7   -0.31    1.84
   3  -9  -7    0.25    3.74
  -3  -9   7    3.77    3.36
  -3   9   6   -2.27    1.93
   3  -9  -6   -0.52    2.24
  -3  -9   6   -2.42    2.05
  -3   9   5   -2.19    3.08
   3  -9  -5    4.15    2.16
  -3  -9   5    2.18    1.99
  -3   9   4   -2.57    1.86
   3  -9  -4   -1.25    2.21
  -3  -9   4    0.90    3.26
  -3   9   3    3.30    1.94
  -3  -9   3    3.40    3.33
  -3  -9   3    3.89    2.11
  -3   9   2    1.29    3.00
  -3  -9   2   -0.97    1.19
  -3  -9   2    0.16    2.04
  -3  -9   2   -1.88    2.07
  -3   9   1    2.33    1.89
  -3  -9   1    3.83    2.08
  -3  -9   1   -1.58    3.42
  -3   9   0    0.04    1.84
  -3  -9   0    2.45    3.35
  -3  -9   0    2.47    2.05
  -3   9  -1    1.03    0.87
  -3   9  -1    2.59    3.02
  -3  -9  -1    5.94    3.33
   3  -9   1    0.10    0.73
  -3  -9  -1    1.26    2.04
  -3   9  -2   -0.35    0.99
  -3   9  -2    1.28    1.87
  -3  -9  -2   -0.09    2.12
   3  -9   2    1.11    1.12
  -3  -9  -2   -0.41    3.30
  -3   9  -3    8.17    3.23
  -3   9  -3    2.76    1.29
   3  -9   3    2.95    1.43
  -3  -9  -3    6.70    2.18
  -3   9  -4   24.59    2.34
  -3   9  -4   19.30    1.14
   3  -9   4   18.72    2.02
  -3  -9  -4   21.95    2.60
  -3   9  -5    5.57    3.37
  -3   9  -5    2.65    1.71
   3  -9   5    0.85    1.97
  -3  -9  -5    0.65    3.64
  -3   9  -6   20.28    2.43
  -3   9  -6   19.79    1.41
  -3  -9  -6   25.75    4.29
  -3   9  -7    0.99    3.54
  -3   9  -7    2.56    1.28
   3  -9   7    0.79    1.41
  -3  -9  -7    0.38    2.37
  -3   9  -8    3.45    2.20
  -3   9  -8   -1.35    2.29
   3  -9   8    0.24    2.50
  -3  -9  -8   -0.50    2.43
  -3   9  -9    0.92    2.21
  -3   9  -9    1.15    2.52
   3  -9   9    1.18    2.66
  -3  -9  -9    3.48    4.16
  -3   9 -10    1.97    3.62
  -3   9 -10    1.47    2.37
   3  -9  10    0.55    2.94
  -3  -9 -10    1.56    2.57
  -3   9 -11    6.54    2.33
  -3   9 -11   -1.50    2.68
   3  -9  11   10.09    3.98
  -3  -9 -11   -0.42    2.81
  -3   9 -12    0.47    2.47
  -3   9 -12    5.04    2.87
   3  -9  12   -1.21    4.35
  -3  -9 -12   -0.64    4.65
   3 -10 -11    1.03    2.63
  -3 -10  11   -1.35    3.99
   3 -10 -10    2.63    4.31
  -3 -10  10    0.64    2.39
   3 -10  -9   -2.60    4.26
  -3 -10   9   -0.25    2.34
   3 -10  -8    0.30    2.50
  -3 -10   8    3.99    3.83
  -3  10   7   -1.90    2.01
   3 -10  -7    0.91    4.07
  -3 -10   7    4.78    3.64
  -3  10   6   -2.05    3.20
   3 -10  -6   -0.15    2.33
  -3 -10   6   -0.30    2.21
  -3  10   5   -2.10    1.97
   3 -10  -5    0.99    2.30
  -3 -10   5   -0.32    2.11
  -3  10   4   -0.82    1.88
   3 -10  -4   -0.82    2.28
  -3 -10   4    0.46    3.49
  -3  10   3   -2.24    3.23
  -3 -10   3    3.01    2.09
  -3 -10   3    4.39    2.28
  -3  10   2    0.23    2.00
  -3 -10   2    0.77    0.73
  -3 -10   2   -1.50    2.17
  -3 -10   2   -3.23    2.19
  -3  10   1    5.91    3.33
  -3 -10   1    8.88    3.76
  -3 -10   1    7.04    3.79
  -3  10   0   -4.21    1.98
  -3 -10   0    1.56    2.30
  -3 -10   0   -1.59    2.19
  -3  10  -1    3.04    0.77
  -3  10  -1    7.81    2.01
  -3 -10  -1   -0.18    2.23
   3 -10   1    1.56    0.65
  -3 -10  -1    6.35    2.31
  -3  10  -2    1.49    0.99
  -3  10  -2    2.77    3.25
  -3 -10  -2   -3.04    3.79
   3 -10   2    1.36    1.09
  -3 -10  -2    5.86    3.69
  -3  10  -3   -0.43    1.25
  -3  10  -3    2.85    2.03
  -3 -10  -3    1.64    2.34
   3 -10   3    1.56    1.43
  -3 -10  -3    2.97    2.31
  -3  10  -4    6.78    3.36
  -3  10  -4    2.15    1.55
   3 -10   4    2.75    1.70
  -3 -10  -4   -2.49    2.30
  -3  10  -5    9.67    2.10
  -3  10  -5    3.80    1.14
   3 -10   5    3.87    2.00
  -3 -10  -5    6.49    4.08
  -3  10  -6    5.91    3.37
  -3  10  -6    1.56    1.98
   3 -10   6   -0.19    2.15
  -3 -10  -6    0.83    2.47
  -3  10  -7   -2.70    2.11
  -3  10  -7    0.17    1.33
   3 -10   7    1.77    2.39
  -3 -10  -7    1.79    2.54
  -3  10  -8    2.97    2.19
  -3  10  -8    2.39    1.51
   3 -10   8    3.01    2.58
  -3 -10  -8   -0.28    4.22
  -3  10  -9    5.36    3.73
  -3  10  -9    0.97    2.67
   3 -10   9    1.84    2.74
  -3 -10  -9   -5.61    4.34
  -3  10 -10    5.77    2.29
  -3  10 -10    0.59    2.88
   3 -10  10   -2.49    1.85
  -3 -10 -10    1.19    2.65
  -3  10 -11    4.40    2.14
  -3  10 -11    2.44    2.70
   3 -10  11    4.27    2.51
  -3 -10 -11    5.90    4.71
   3 -11 -10    8.28    4.80
  -3 -11  10    3.59    2.65
   3 -11  -9    4.78    2.80
  -3 -11   9   -0.63    2.59
   3 -11  -8    2.04    2.80
  -3 -11   8    8.50    4.25
   3 -11  -7    7.48    4.30
  -3 -11   7    1.06    2.51
  -3  11   6    4.98    2.10
   3 -11  -6    0.32    2.58
  -3 -11   6    1.77    2.40
  -3  11   5    4.51    2.21
   3 -11  -5   -1.98    4.01
  -3 -11   5   -0.24    3.82
  -3  11   4    0.68    3.46
   3 -11  -4    5.95    2.36
  -3 -11   4   -1.34    2.27
  -3 -11   4   -0.73    2.44
  -3  11   3   -0.13    2.06
  -3 -11   3    0.58    2.24
  -3 -11   3    4.27    3.88
  -3  11   2   -0.29    3.43
  -3 -11   2    0.19    3.82
  -3 -11   2    3.40    2.46
  -3  11   1   -0.86    2.06
  -3 -11   1    0.02    2.33
  -3 -11   1    0.43    3.83
  -3  11   0   10.00    2.17
  -3 -11   0    5.55    2.51
  -3 -11   0    0.25    2.45
  -3  11  -1   -1.73    3.31
  -3 -11  -1    3.04    3.80
  -3 -11  -1   -0.69    2.40
  -3  11  -2    6.00    2.07
   3 -11   2    0.45    1.08
  -3 -11  -2   -0.10    2.38
  -3 -11  -2    5.06    3.95
  -3  11  -3    1.22    1.26
  -3  11  -3    1.88    3.35
  -3 -11  -3   -8.04    4.04
   3 -11   3   -0.02    1.43
  -3 -11  -3    2.18    2.44
  -3  11  -4    1.01    1.58
  -3  11  -4    3.42    2.11
  -3 -11  -4    1.68    2.55
   3 -11   4    2.47    1.71
  -3 -11  -4    1.92    2.51
  -3  11  -5    2.53    2.05
  -3  11  -5    2.47    1.77
   3 -11   5    0.04    1.21
  -3 -11  -5   -2.09    4.21
  -3  11  -6    0.02    3.52
  -3  11  -6    4.02    2.11
   3 -11   6    3.33    2.26
  -3 -11  -6    3.80    2.67
  -3  11  -7    2.34    2.15
  -3  11  -7    1.48    2.32
   3 -11   7    4.83    2.40
  -3 -11  -7   -0.44    2.70
  -3  11  -8    0.14    2.99
  -3  11  -8    0.72    1.54
   3 -11   8   -0.47    1.61
  -3 -11  -8    1.67    4.47
  -3  11  -9   -1.47    1.97
  -3  11  -9    0.58    2.76
   3 -11   9    2.27    1.77
  -3 -11  -9    1.64    2.82
  -3  11 -10    3.19    2.09
  -3  11 -10    3.57    3.10
   3 -11  10    1.61    1.92
  -3 -11 -10    5.78    2.85
   3 -12  -9    4.89    2.96
  -3 -12   9    0.68    4.54
   3 -12  -8   -0.68    4.69
  -3 -12   8    1.71    4.30
   3 -12  -7   -1.73    4.40
  -3 -12   7   -1.37    2.65
  -3  12   6    5.63    2.34
   3 -12  -6    3.93    2.73
  -3 -12   6    2.37    4.32
  -3  12   5   -0.38    3.66
   3 -12  -5   -2.60    4.12
  -3 -12   5    5.27    4.12
  -3  12   4    3.55    2.26
   3 -12  -4    2.54    2.58
  -3 -12   4   -1.36    2.45
  -3 -12   4    1.01    2.60
  -3  12   3    0.68    3.67
  -3 -12   3    1.29    4.05
  -3 -12   3    6.71    4.26
  -3  12   2    2.64    2.20
  -3 -12   2    2.01    2.48
  -3 -12   2    6.49    2.66
  -3  12   1    2.39    3.63
  -3 -12   1    1.08    2.52
  -3 -12   1   -0.04    4.10
  -3  12   0    8.35    2.38
  -3 -12   0   15.15    4.36
  -3 -12   0    8.84    2.73
  -3  12  -1    8.04    3.61
  -3 -12  -1    4.17    2.72
  -3 -12  -1    5.89    2.70
  -3  12  -2    0.60    2.12
  -3 -12  -2    4.76    4.20
  -3 -12  -2   -1.81    4.35
  -3  12  -3    6.41    3.56
  -3 -12  -3    0.48    2.58
  -3 -12  -3    2.35    2.68
  -3  12  -4    2.21    2.12
   3 -12   4    1.07    1.77
  -3 -12  -4    5.80    4.44
  -3 -12  -4    3.07    2.72
  -3  12  -5    0.00    1.85
  -3  12  -5    4.64    3.55
  -3 -12  -5    2.57    2.74
   3 -12   5    1.84    2.04
  -3 -12  -5   -0.74    4.46
  -3  12  -6    1.98    2.21
  -3  12  -6    1.86    2.13
   3 -12   6    2.23    2.23
  -3 -12  -6   -2.05    2.66
  -3  12  -7    3.01    3.57
  -3  12  -7    0.97    2.41
   3 -12   7    1.29    1.55
  -3 -12  -7    5.72    2.86
  -3  12  -8    2.30    3.14
  -3  12  -8    1.44    1.60
   3 -12   8   -0.81    1.67
  -3 -12  -8   -0.65    4.67
   3 -13  -7   -6.50    2.94
  -3 -13   7   -1.10    2.95
   3 -13  -6   -1.61    2.85
  -3 -13   6    8.43    4.44
  -3  13   5    0.84    2.35
   3 -13  -5    1.11    4.59
  -3 -13   5    0.97    2.75
  -3  13   4   -1.00    3.93
   3 -13  -4    2.96    2.70
  -3 -13   4    6.02    4.32
  -3 -13   4    0.56    2.81
  -3  13   3    1.80    2.29
  -3 -13   3   -4.33    4.16
  -3 -13   3    0.40    4.50
  -3  13   2   -0.94    3.76
  -3 -13   2    4.53    2.55
  -3 -13   2    1.00    2.79
  -3  13   1    2.07    2.27
  -3 -13   1    1.65    4.33
  -3 -13   1    2.95    2.83
  -3  13   0    3.35    3.76
  -3 -13   0   -0.01    2.83
  -3 -13   0    6.86    4.65
  -3  13  -1    1.01    2.32
  -3 -13  -1    6.98    4.51
  -3 -13  -1    4.30    2.88
  -3  13  -2    2.18    3.75
  -3 -13  -2    3.73    2.82
  -3 -13  -2    5.14    4.56
  -3  13  -3    2.06    2.18
  -3 -13  -3   -3.05    4.47
  -3 -13  -3    2.15    2.71
  -3  13  -4    1.75    3.70
  -3 -13  -4    4.12    2.81
  -3 -13  -4    3.88    2.85
  -3  13  -5    0.78    2.21
  -3 -13  -5    5.79    4.67
  -3 -13  -5   -3.83    4.66
  -3  13  -6    0.96    3.10
   3 -13   6    1.43    2.31
  -3 -13  -6   -1.10    2.94
  -3 -13  -6    1.26    2.84
  -3  14   4    0.69    2.39
   3 -14  -4    1.89    2.92
  -3 -14   4    6.19    4.78
  -3  14   3   -3.89    4.05
  -3 -14   3    0.23    2.76
  -3 -14   3    5.01    3.06
  -3  14   2    5.76    2.49
  -3 -14   2    8.44    4.80
  -3 -14   2    0.29    5.03
  -3  14   1    1.98    4.04
  -3 -14   1    2.86    2.91
  -3 -14   1    8.43    3.08
  -3  14   0    0.73    2.40
  -3 -14   0    6.81    4.85
  -3 -14   0    2.19    4.86
  -3  14  -1    3.26    4.03
  -3 -14  -1    5.12    3.02
  -3 -14  -1    4.08    3.12
  -3  14  -2   -2.55    2.38
  -3 -14  -2    0.58    4.74
  -3 -14  -2   -0.28    4.76
  -3  14  -3    1.81    3.84
  -3 -14  -3    1.57    2.96
  -3 -14  -3    7.11    2.97
  -4   0  12   -0.22    2.40
  -4   0  11   -0.99    2.20
  -4   0  10   -0.35    2.12
  -4   0  10    0.18    2.26
  -4   0   9    2.32    2.04
  -4   0   9    1.62    2.20
  -4   0   8    1.33    2.05
  -4   0   8    0.95    1.91
  -4   0   8    0.84    2.09
  -4   0   7   -0.39    1.24
  -4   0   7    0.31    1.14
  -4   0   7   -0.11    1.97
  -4   0   6    2.96    1.31
  -4   0   6    1.44    1.87
  -4   0   6    1.26    1.23
  -4   0   5    1.35    1.25
  -4   0   5    0.61    1.82
  -4   0   5    1.28    1.92
  -4   0   4    8.68    1.38
  -4   0   4    4.79    1.98
  -4   0   4    5.79    2.04
  -4   0   3    0.37    1.36
  -4   0   3    0.68    1.21
  -4   0   3    0.52    1.92
  -4   0   2    2.22    1.40
  -4   0   2    5.76    2.02
  -4   0   2    2.42    1.19
  -4   0   1   -2.44    2.38
  -4   0   1    0.94    1.99
  -4   0   1    0.31    1.23
  -4   0   0    2.18    2.53
  -4   0   0   -0.24    2.05
  -4   0  -1    4.81    2.79
  -4   0  -1    4.40    2.24
  -4   0  -2    3.59    1.70
  -4   0  -2    1.97    1.39
  -4   0  -3    0.67    3.10
  -4   0  -3    2.52    2.39
  -4   0  -4   12.44    1.99
  -4   0  -4    7.56    1.66
   4   0   5   -0.47    1.76
  -4   0  -5    5.09    2.60
   4   0   6    3.63    3.14
  -4   0  -6    7.04    2.87
   4   0   7    1.64    2.03
  -4   0  -7    1.14    1.56
   4   0   8    0.13    3.59
  -4   0  -8    2.46    2.76
   4   0   9    1.26    2.76
  -4   0  -9   -0.89    1.77
   4   0  10    4.14    2.56
  -4   0 -10   12.33    3.28
   4   0  11    3.74    4.30
  -4   0 -11    2.41    2.01
   4   0  12    1.64    4.84
  -4   0 -12    6.69    3.59
  -4  -1  12    2.73    2.60
  -4  -1  11    1.40    2.45
  -4   1  10    0.53    1.87
  -4   1  10    1.59    2.06
  -4  -1  10    2.35    2.34
  -4   1   9    0.44    1.36
  -4   1   9    1.02    1.76
  -4   1   9   -0.69    1.94
  -4  -1   9    4.44    2.22
  -4  -1   9   -0.26    2.35
  -4   1   8    1.22    1.73
  -4   1   8    1.28    1.39
  -4   1   8    2.36    1.84
  -4  -1   8   -0.64    2.17
  -4  -1   8    0.49    1.96
  -4  -1   8    3.10    1.43
  -4   1   7    1.66    1.63
  -4   1   7    1.35    1.37
  -4   1   7    1.43    1.13
  -4  -1   7    1.17    2.13
  -4  -1   7    0.88    1.98
  -4  -1   7    0.53    2.22
  -4   1   6    3.76    1.65
  -4   1   6    2.26    1.41
  -4   1   6    1.42    1.09
  -4  -1   6    2.82    2.10
  -4  -1   6    0.42    1.24
  -4  -1   6   -0.72    2.16
  -4   1   5    0.21    1.04
  -4   1   5    1.89    1.39
  -4   1   5    2.17    1.71
  -4  -1   5    1.74    1.24
  -4  -1   5    0.89    1.17
  -4  -1   5    2.54    1.30
  -4   1   4    5.66    1.75
  -4   1   4    7.82    2.40
  -4   1   4    4.82    1.77
  -4  -1   4    4.85    1.32
  -4  -1   4    4.69    1.29
  -4  -1   4    4.13    2.18
  -4   1   3   11.47    2.52
  -4   1   3    4.57    1.82
  -4   1   3    2.53    1.91
  -4  -1   3    4.08    1.40
  -4  -1   3    6.21    1.32
  -4  -1   3    5.35    2.22
  -4   1   2    8.50    2.54
  -4   1   2    6.03    1.92
  -4   1   2    9.14    1.24
  -4  -1   2    8.18    2.29
  -4  -1   2    6.63    1.39
  -4  -1   2    4.49    1.43
  -4   1   1   -0.86    2.44
  -4   1   1   -0.55    1.13
  -4   1   1   -0.28    1.87
  -4  -1   1   -1.79    2.17
  -4  -1   1    0.81    1.34
  -4  -1   1    2.06    1.33
  -4   1   0    5.91    1.63
  -4   1   0    3.53    1.88
  -4  -1   0   -0.27    1.50
  -4  -1   0   -0.22    2.34
  -4   1  -1    1.91    1.72
  -4   1  -1    0.44    1.95
  -4  -1  -1   -1.80    2.51
  -4  -1  -1    3.08    2.46
  -4   1  -2   24.85    3.47
  -4   1  -2   24.52    1.61
  -4  -1  -2   28.06    3.12
  -4  -1  -2   22.62    1.91
  -4   1  -3    0.28    1.80
  -4   1  -3   -0.28    2.25
  -4  -1  -3    1.92    1.78
  -4  -1  -3    1.38    2.51
  -4   1  -4    2.55    1.95
  -4   1  -4    3.30    1.48
  -4  -1  -4    2.90    2.73
  -4   1  -5    4.41    1.99
  -4   1  -5   -0.15    2.50
   4  -1   5    1.11    2.72
  -4  -1  -5   -1.01    1.71
   4   1   6    6.56    1.99
  -4   1  -6    3.76    1.65
   4  -1   6    3.55    1.88
  -4  -1  -6    2.46    3.03
   4   1   7   -0.44    3.47
  -4   1  -7   -4.69    2.51
   4  -1   7   -3.43    3.26
   4   1   8    2.42    2.73
  -4   1  -8   -0.93    1.58
   4  -1   8    0.27    2.50
  -4  -1  -8   -1.50    2.79
   4   1   9   -1.09    4.01
  -4   1  -9    5.30    2.84
   4  -1   9    2.49    4.47
  -4  -1  -9    2.61    1.88
   4   1  10    5.59    4.16
  -4   1 -10    2.05    1.85
   4  -1  10    6.48    4.90
  -4  -1 -10    5.90    3.26
   4   1  11    5.60    2.81
  -4   1 -11    4.38    3.33
   4  -1  11    3.07    3.24
  -4  -1 -11    5.42    2.40
   4   1  12    1.60    2.89
  -4   1 -12    1.94    2.09
   4  -1  12    4.26    3.40
  -4  -1 -12    4.51    4.14
  -4  -2  12   -0.82    1.74
  -4  -2  11    2.15    1.70
  -4  -2  10    2.48    1.64
  -4   2   9    5.03    1.36
  -4  -2   9    1.39    1.57
  -4  -2   9    5.32    1.64
  -4   2   8    1.31    1.44
  -4   2   8   -4.08    1.52
  -4   2   8    0.88    1.61
  -4  -2   8    0.35    1.45
  -4  -2   8    0.89    1.75
  -4  -2   8   -3.48    2.49
  -4   2   7    1.74    0.82
  -4   2   7   -0.39    1.48
  -4   2   7   -0.14    1.52
  -4  -2   7   -0.87    1.40
  -4  -2   7   -0.27    1.80
  -4  -2   7    2.12    1.49
  -4   2   6    1.60    1.36
  -4   2   6    3.23    2.45
  -4   2   6   -0.47    1.52
  -4  -2   6   -1.01    1.38
  -4  -2   6    1.34    1.87
  -4  -2   6    2.43    2.29
  -4   2   5    2.99    1.42
  -4   2   5    5.21    2.51
  -4   2   5    2.48    0.93
  -4  -2   5    2.94    1.39
  -4  -2   5    3.19    1.17
  -4  -2   5    4.53    2.32
  -4   2   4    4.88    0.96
  -4   2   4    6.90    1.55
  -4  -2   4    4.16    1.42
  -4  -2   4    5.32    1.21
  -4  -2   4    5.46    1.50
  -4   2   3    1.20    2.54
  -4   2   3    1.32    1.48
  -4   2   3    1.23    1.54
  -4  -2   3    3.16    1.46
  -4  -2   3    2.60    1.95
  -4  -2   3    1.42    2.37
  -4   2   2    0.27    1.60
  -4   2   2    1.21    1.54
  -4   2   2    3.20    1.04
  -4  -2   2    6.25    2.41
  -4  -2   2    3.34    2.02
  -4  -2   2    2.96    2.41
  -4   2   1   -0.47    1.61
  -4   2   1    2.19    1.60
  -4   2   1    0.42    1.70
  -4  -2   1    1.76    2.37
  -4  -2   1    2.53    2.09
  -4  -2   1   -0.90    1.48
  -4   2   0    1.60    2.81
  -4   2   0    0.56    1.07
  -4  -2   0   -0.02    1.38
  -4  -2   0    1.21    1.55
  -4  -2   0    0.15    1.53
  -4   2  -1    0.36    2.52
  -4   2  -1    2.03    1.87
  -4  -2  -1    0.41    1.44
  -4  -2  -1    1.31    2.58
  -4   2  -2    0.90    1.80
  -4   2  -2   -0.96    1.14
  -4  -2  -2    1.07    1.56
  -4  -2  -2   -0.88    2.67
  -4   2  -3    3.77    3.06
  -4   2  -3    3.48    2.05
  -4  -2  -3   -0.51    1.68
  -4   2  -4    0.45    1.89
  -4   2  -4   -0.83    1.35
   4  -2   4    0.73    1.48
  -4  -2  -4    2.76    2.77
  -4   2  -5    3.09    2.02
  -4   2  -5    1.56    2.35
   4  -2   5   -0.90    2.64
  -4  -2  -5   -0.68    2.55
  -4   2  -6   -0.46    2.08
  -4   2  -6    1.16    1.55
   4  -2   6   -2.21    2.84
  -4  -2  -6    0.63    1.61
   4   2   7    4.82    2.23
  -4   2  -7    2.47    2.80
   4  -2   7    0.00    1.88
  -4  -2  -7    3.14    2.81
   4   2   8   10.90    4.08
  -4   2  -8    8.15    1.67
   4  -2   8    1.69    3.43
  -4  -2  -8    4.47    1.94
   4   2   9    7.25    2.76
  -4   2  -9    6.90    2.96
   4  -2   9    9.01    4.69
  -4  -2  -9   11.41    3.76
   4   2  10   10.70    2.88
  -4   2 -10    8.97    1.93
   4  -2  10    6.82    3.09
  -4  -2 -10   10.06    2.48
   4   2  11    7.90    4.61
  -4   2 -11    3.74    1.92
   4  -2  11   -1.92    5.12
  -4  -2 -11   -0.01    4.04
   4   2  12    2.65    2.91
  -4   2 -12   -0.56    3.30
   4  -2  12   -3.89    5.35
  -4  -2 -12    1.51    2.52
   4  -3 -12    4.17    2.71
  -4  -3  12    1.88    2.92
   4  -3 -11    9.34    2.72
  -4  -3  11    4.45    3.18
  -4  -3  10    7.42    3.07
  -4   3   9    3.20    1.44
  -4  -3   9    3.11    2.74
  -4   3   8    2.49    1.41
  -4  -3   8    1.33    1.00
  -4  -3   8    1.12    2.66
  -4  -3   8    2.76    1.63
  -4   3   7    4.05    2.32
  -4  -3   7    2.30    1.66
  -4  -3   7   -2.19    2.56
  -4  -3   7    1.89    2.65
  -4   3   6    0.02    1.05
  -4   3   6    0.47    2.37
  -4   3   6    0.31    1.16
  -4  -3   6    1.73    2.50
  -4  -3   6    3.44    1.73
  -4  -3   6    2.64    2.58
  -4   3   5    6.27    2.33
  -4   3   5    2.31    1.19
  -4   3   5    2.09    1.12
  -4  -3   5    2.57    2.51
  -4  -3   5    1.45    1.11
  -4  -3   5    1.86    1.58
  -4   3   4    4.27    2.64
  -4   3   4    1.34    1.19
  -4   3   4    0.52    1.17
  -4  -3   4    2.50    1.56
  -4  -3   4    0.96    1.13
  -4  -3   4    3.50    2.56
  -4   3   3    3.01    1.68
  -4   3   3    1.25    1.25
  -4   3   3    0.91    1.27
  -4  -3   3    0.44    1.59
  -4  -3   3    3.69    1.86
  -4  -3   3    2.23    2.62
  -4   3   2   -0.83    1.73
  -4   3   2    0.33    1.35
  -4   3   2   -0.29    1.42
  -4  -3   2    3.58    1.63
  -4  -3   2   -1.14    1.94
  -4  -3   2    3.00    1.59
  -4   3   1    1.75    2.94
  -4   3   1    4.62    1.49
  -4   3   1    5.26    1.66
  -4  -3   1    8.11    1.71
  -4  -3   1    3.56    2.16
  -4  -3   1    4.39    2.77
  -4   3   0    3.54    2.83
  -4   3   0    0.62    1.55
  -4  -3   0    0.46    2.15
  -4  -3   0    2.37    1.76
  -4  -3   0    2.09    2.75
  -4   3  -1    2.18    1.82
  -4   3  -1    2.24    1.68
  -4  -3  -1    3.15    2.22
  -4  -3  -1   -0.80    1.72
  -4   3  -2    3.82    3.23
  -4   3  -2    1.83    1.85
  -4  -3  -2    1.21    1.51
  -4  -3  -2    4.92    1.79
  -4   3  -3   -0.52    2.02
  -4   3  -3    2.27    1.98
  -4  -3  -3    5.07    3.03
  -4   3  -4   -2.42    2.03
  -4   3  -4    2.00    2.10
   4  -3   4   -2.14    2.31
  -4  -3  -4    1.61    1.60
  -4   3  -5    1.45    2.13
  -4   3  -5    3.55    2.24
   4  -3   5    2.53    1.58
  -4  -3  -5   -1.15    2.71
  -4   3  -6    2.56    3.66
  -4   3  -6    0.70    1.49
   4  -3   6   -0.75    2.69
  -4  -3  -6    1.70    2.83
  -4   3  -7    5.09    2.41
  -4   3  -7    6.62    2.70
   4  -3   7    2.12    3.01
  -4  -3  -7    4.90    2.16
   4   3   8    2.73    2.44
  -4   3  -8   -2.49    1.47
   4  -3   8    2.57    3.15
  -4  -3  -8    2.19    3.48
   4   3   9   -4.95    4.27
  -4   3  -9    1.89    1.60
   4  -3   9    4.44    2.60
  -4  -3  -9   -2.50    2.23
   4   3  10    9.01    2.95
  -4   3 -10    7.17    3.03
   4  -3  10    2.52    4.86
  -4  -3 -10    8.88    4.07
   4   3  11    8.89    3.01
  -4   3 -11    3.58    1.94
   4  -3  11    1.08    5.02
  -4  -3 -11    4.15    2.58
   4  -4 -12    0.06    3.64
   4  -4 -11    0.96    2.74
  -4  -4  11   -0.52    1.63
   4  -4 -10    3.19    2.71
  -4  -4  10    3.27    2.61
  -4   4   9    6.64    1.61
  -4  -4   9    7.96    3.18
  -4   4   8    2.93    1.59
  -4  -4   8    2.58    2.98
  -4  -4   8    3.53    1.60
  -4   4   7    2.30    2.50
  -4  -4   7    1.10    1.53
  -4  -4   7    6.27    2.83
  -4  -4   7    3.03    2.91
  -4   4   6    1.05    2.38
  -4  -4   6    1.45    1.56
  -4  -4   6    1.34    2.75
  -4  -4   6    0.67    1.79
  -4   4   5    1.06    1.53
  -4  -4   5    2.54    1.62
  -4  -4   5    0.42    2.74
  -4  -4   5    1.77    2.79
  -4   4   4   -0.23    1.49
  -4   4   4    0.65    0.80
  -4   4   4    0.64    1.09
  -4  -4   4   -0.41    1.68
  -4  -4   4   -0.15    1.02
  -4  -4   4    2.49    1.70
  -4   4   3    1.29    2.85
  -4   4   3   -0.40    0.96
  -4   4   3    1.10    0.98
  -4  -4   3   -0.24    1.72
  -4  -4   3   -0.08    1.79
  -4  -4   3    1.06    1.70
  -4   4   2   15.56    3.11
  -4   4   2    8.41    1.23
  -4   4   2    9.52    1.33
  -4  -4   2   13.26    2.00
  -4  -4   2   13.14    2.16
  -4  -4   2   12.90    3.09
  -4   4   1    2.29    1.85
  -4   4   1    1.92    1.28
  -4   4   1    3.52    1.37
  -4  -4   1    2.47    1.80
  -4  -4   1   -0.15    2.04
  -4  -4   1    1.92    1.84
  -4   4   0   12.08    2.02
  -4   4   0    8.50    1.53
  -4  -4   0    9.13    1.41
  -4  -4   0   14.77    3.40
  -4  -4   0    9.82    2.05
  -4   4  -1   -0.66    3.21
  -4   4  -1    1.70    1.58
  -4  -4  -1    4.15    2.28
  -4  -4  -1    1.92    3.01
  -4   4  -2    3.54    1.98
  -4   4  -2    1.60    1.71
  -4  -4  -2    0.61    1.90
  -4   4  -3    2.65    2.03
  -4   4  -3    1.57    1.14
  -4  -4  -3   -1.50    1.68
  -4   4  -4   -2.71    2.08
  -4   4  -4    0.99    2.05
   4  -4   4   -0.18    2.23
  -4  -4  -4    2.26    2.79
  -4   4  -5    3.39    2.16
  -4   4  -5   -0.28    2.18
   4  -4   5    0.81    2.49
  -4  -4  -5    1.40    2.01
  -4   4  -6    2.76    2.25
  -4   4  -6   -0.45    1.44
   4  -4   6    1.95    1.60
  -4  -4  -6    2.07    2.02
  -4   4  -7    1.92    3.98
  -4   4  -7    4.11    2.55
   4  -4   7    2.63    2.96
  -4  -4  -7    0.68    3.54
  -4   4  -8    4.23    2.63
  -4   4  -8    4.31    2.47
   4  -4   8    6.48    2.02
  -4  -4  -8    5.14    2.37
   4   4   9    7.98    2.79
  -4   4  -9    7.03    2.76
   4  -4   9    8.47    4.40
  -4  -4  -9    7.21    3.98
   4   4  10    0.84    4.62
  -4   4 -10    1.46    2.71
   4  -4  10    2.36    4.39
  -4  -4 -10   -1.45    2.47
   4   4  11    6.51    4.86
  -4   4 -11    0.85    1.80
   4  -4  11    1.95    2.90
  -4  -4 -11   -0.70    2.57
   4  -5 -11    0.99    4.70
  -4  -5  11   -0.09    1.74
   4  -5 -10    8.91    2.96
  -4  -5  10    4.41    1.80
  -4   5   9    1.77    1.60
  -4  -5   9    0.41    1.66
  -4   5   8    4.96    2.72
  -4  -5   8    1.44    2.72
  -4   5   7    4.24    2.72
  -4  -5   7    5.28    3.19
  -4  -5   7    3.53    2.81
  -4   5   6   -1.12    1.60
  -4  -5   6    2.22    1.38
  -4  -5   6    1.06    3.01
  -4  -5   6    0.33    1.70
  -4   5   5    2.79    1.89
  -4  -5   5    2.35    1.52
  -4  -5   5    5.37    3.10
  -4  -5   5    4.25    2.80
  -4   5   4    7.89    3.14
  -4  -5   4    3.30    1.06
  -4  -5   4    6.83    1.94
  -4  -5   4    3.32    1.71
  -4   5   3    2.99    3.16
  -4  -5   3    3.40    1.79
  -4  -5   3    8.20    2.06
  -4  -5   3    5.48    3.33
  -4   5   2    0.11    1.94
  -4  -5   2    1.09    1.89
  -4  -5   2    3.61    2.01
  -4  -5   2    1.47    1.96
  -4   5   1   16.14    2.19
  -4   5   1   10.53    1.16
  -4   5   1   12.18    1.27
  -4  -5   1   15.55    3.56
  -4  -5   1   11.93    1.45
  -4   5   0   -1.39    3.12
  -4   5   0    0.08    1.20
  -4  -5   0    1.64    1.27
  -4  -5   0   -5.08    3.22
  -4  -5   0   -2.29    2.76
  -4   5  -1    8.96    2.14
  -4   5  -1    7.47    1.52
  -4  -5  -1    9.36    1.46
  -4  -5  -1    5.43    2.30
  -4  -5  -1    8.75    1.87
  -4   5  -2   -0.05    3.38
  -4   5  -2    0.15    1.55
  -4  -5  -2    0.89    1.73
  -4   5  -3    0.78    2.10
  -4   5  -3    0.20    1.75
   4  -5   3    1.09    1.25
  -4  -5  -3    3.73    3.42
  -4  -5  -3    3.90    3.33
  -4   5  -4   -2.28    2.20
  -4   5  -4   -0.79    1.16
   4  -5   4    2.11    1.36
  -4  -5  -4    1.21    2.15
  -4   5  -5    3.31    2.26
  -4   5  -5    1.00    1.32
   4  -5   5    5.34    2.42
  -4  -5  -5    2.74    2.13
  -4   5  -6    4.92    3.78
  -4   5  -6    5.73    2.36
   4  -5   6   -2.19    2.59
  -4  -5  -6    0.22    3.66
  -4   5  -7    3.18    2.36
  -4   5  -7   -1.85    2.51
   4  -5   7    1.40    1.68
  -4  -5  -7   -1.94    2.23
  -4   5  -8    5.58    4.23
  -4   5  -8    3.52    1.48
   4  -5   8    4.06    3.18
  -4  -5  -8    7.28    4.03
  -4   5  -9    5.36    4.68
  -4   5  -9    1.89    1.57
   4  -5   9    3.32    1.98
  -4  -5  -9    2.72    2.49
  -4   5 -10    2.81    2.69
   4   5  10   -2.43    2.94
  -4   5 -10   -0.15    2.86
   4  -5  10    0.17    2.66
  -4  -5 -10    2.73    2.52
   4  -5  11    2.30    4.69
   4  -6 -10   -2.78    3.05
  -4  -6  10   -1.47    1.86
  -4   6   9   -3.15    1.75
   4  -6  -9    0.41    2.48
  -4  -6   9    0.80    1.79
  -4   6   8   -3.39    2.82
  -4  -6   8    1.29    1.76
  -4   6   7    1.66    3.12
  -4  -6   7    0.28    2.82
  -4  -6   7   -0.70    1.80
  -4   6   6    2.96    1.99
  -4  -6   6    2.20    2.85
  -4  -6   6    5.61    3.05
  -4   6   5   -1.25    3.19
  -4  -6   5    0.35    0.81
  -4  -6   5    1.95    2.77
  -4  -6   5   -0.87    1.80
  -4   6   4    9.92    3.47
  -4  -6   4    4.37    1.56
  -4  -6   4    6.06    1.80
  -4  -6   4   10.15    1.94
  -4   6   3   31.68    2.52
  -4  -6   3   22.51    2.02
  -4  -6   3   28.41    2.68
  -4  -6   3   26.26    3.65
  -4   6   2   21.58    2.36
  -4  -6   2   14.80    2.07
  -4  -6   2   21.13    4.07
  -4  -6   2   15.26    2.20
  -4   6   1   11.84    3.67
  -4  -6   1   11.08    1.36
  -4  -6   1    8.02    3.89
  -4  -6   1    9.23    3.37
  -4   6   0    6.74    2.22
  -4  -6   0    5.45    2.16
  -4  -6   0    4.85    1.92
  -4  -6   0    3.68    2.00
  -4   6  -1   12.66    3.75
  -4   6  -1    9.36    1.38
  -4  -6  -1   11.78    2.43
  -4  -6  -1   11.76    2.36
  -4   6  -2    8.34    2.37
  -4   6  -2   11.88    1.61
  -4  -6  -2   14.62    3.87
  -4   6  -3    7.40    2.33
  -4   6  -3    6.56    1.74
   4  -6   3    4.78    1.23
  -4  -6  -3    7.66    2.26
  -4   6  -4    2.09    2.27
  -4   6  -4    0.85    1.84
   4  -6   4    1.46    2.17
  -4  -6  -4    0.20    2.31
  -4   6  -5    7.09    3.85
  -4   6  -5    0.55    2.04
   4  -6   5    0.20    1.43
  -4  -6  -5   -1.64    3.81
  -4   6  -6   -1.66    2.40
  -4   6  -6   -0.76    2.24
   4  -6   6   -1.01    2.60
  -4  -6  -6    0.53    2.33
  -4   6  -7    2.59    4.15
  -4   6  -7    2.78    2.51
   4  -6   7    2.33    2.88
  -4  -6  -7    0.60    3.88
  -4   6  -8   -3.95    2.70
  -4   6  -8    3.27    1.63
   4  -6   8    1.30    2.96
  -4  -6  -8   -1.79    2.50
  -4   6  -9    0.18    2.73
  -4   6  -9   -0.56    1.78
   4  -6   9   -0.34    2.43
  -4  -6  -9    2.34    2.48
  -4   6 -10    0.26    4.52
  -4   6 -10   -0.01    2.63
   4  -6  10    2.40    4.23
  -4  -6 -10   -3.64    4.30
   4  -7 -10   -0.83    4.32
  -4  -7  10    2.25    3.20
   4  -7  -9   -0.96    2.58
  -4  -7   9    0.47    1.92
  -4   7   8    0.77    3.42
  -4  -7   8    3.71    1.91
  -4   7   7   -2.14    2.10
  -4  -7   7   -4.59    3.08
  -4  -7   7    1.84    1.97
  -4   7   6    4.44    2.15
  -4  -7   6    2.39    3.05
  -4  -7   6    2.04    3.32
  -4   7   5    0.28    3.36
  -4  -7   5   -0.59    1.84
  -4  -7   5    2.11    1.98
  -4   7   4    6.90    2.23
  -4  -7   4    1.67    1.90
  -4  -7   4    6.97    3.24
  -4   7   3   -0.43    2.12
  -4  -7   3   -1.31    1.48
  -4  -7   3   -2.92    3.16
  -4  -7   3   -1.15    1.96
  -4   7   2    1.75    3.41
  -4  -7   2    0.71    1.66
  -4  -7   2   -0.81    3.12
  -4  -7   2   -3.29    1.95
  -4   7   1    6.87    2.28
  -4  -7   1    6.18    2.01
  -4  -7   1    9.70    2.38
  -4  -7   1    9.94    3.87
  -4   7   0    5.62    3.71
  -4  -7   0    4.33    2.11
  -4  -7   0    5.86    2.29
  -4  -7   0    7.04    2.36
  -4   7  -1    8.88    2.39
  -4  -7  -1   -0.17    4.10
  -4  -7  -1   14.82    3.94
  -4   7  -2    6.98    3.60
  -4  -7  -2   -0.67    2.39
  -4  -7  -2    2.64    2.35
  -4   7  -3    1.38    2.31
  -4   7  -3    1.59    1.56
   4  -7   3    2.47    1.83
  -4  -7  -3    5.97    2.33
  -4   7  -4   16.75    4.15
  -4   7  -4    7.44    1.16
   4  -7   4    6.26    2.26
  -4  -7  -4   13.35    4.10
  -4   7  -5   -0.80    2.40
  -4   7  -5    2.37    1.22
   4  -7   5   -3.82    2.32
  -4  -7  -5    2.82    2.49
  -4   7  -6    0.27    4.04
  -4   7  -6    1.72    1.32
   4  -7   6    0.66    1.60
  -4  -7  -6    1.91    2.51
  -4   7  -7    0.45    2.70
  -4   7  -7    2.26    1.46
   4  -7   7   -0.56    2.83
  -4  -7  -7   -0.16    4.14
  -4   7  -8   -2.14    4.50
  -4   7  -8    2.53    1.60
   4  -7   8    1.20    1.89
  -4  -7  -8    3.27    2.53
  -4   7  -9    5.01    4.54
  -4   7  -9    0.60    1.76
   4  -7   9    2.21    3.22
  -4  -7  -9    9.13    4.40
   4  -8  -9   -4.59    2.82
  -4  -8   9   -2.65    2.11
  -4   8   8    0.33    2.19
  -4  -8   8    0.87    2.06
  -4   8   7    1.50    2.23
  -4  -8   7    8.14    3.34
  -4  -8   7    2.04    2.24
  -4   8   6    3.80    3.54
  -4  -8   6   -0.60    3.22
  -4  -8   6    0.80    3.52
  -4   8   5    1.23    2.16
  -4  -8   5    0.16    1.92
  -4  -8   5    0.43    2.08
  -4   8   4    3.15    2.16
  -4  -8   4   -2.10    1.96
  -4  -8   4   -7.03    3.78
  -4   8   3   -4.18    3.62
  -4  -8   3    1.91    3.66
  -4  -8   3    3.75    2.32
  -4   8   2    3.62    2.19
  -4  -8   2    0.71    2.32
  -4  -8   2   -1.54    3.85
  -4   8   1    6.06    3.73
  -4  -8   1    0.91    1.81
  -4  -8   1    1.91    2.39
  -4  -8   1    2.77    2.36
  -4   8   0    2.81    2.33
  -4  -8   0   10.93    3.96
  -4  -8   0    3.47    2.45
  -4   8  -1    3.48    3.85
  -4  -8  -1    8.76    2.43
  -4  -8  -1    0.36    4.09
  -4   8  -2   11.64    2.52
  -4  -8  -2    6.26    2.74
  -4  -8  -2   15.82    2.65
  -4   8  -3    2.55    3.88
   4  -8   3    1.71    1.71
  -4  -8  -3    0.49    3.98
  -4   8  -4    3.87    2.54
   4  -8   4    2.41    2.06
  -4  -8  -4    6.77    2.56
  -4   8  -5    9.05    4.25
  -4   8  -5    1.48    2.00
   4  -8   5    0.19    2.27
  -4  -8  -5    4.94    2.59
  -4   8  -6    0.41    2.62
  -4   8  -6    0.64    2.17
   4  -8   6    2.66    2.55
  -4  -8  -6   -0.29    4.40
  -4   8  -7    2.56    4.33
  -4   8  -7    0.54    2.38
   4  -8   7   -0.78    2.76
  -4  -8  -7    1.14    2.65
  -4   8  -8    2.69    4.61
  -4   8  -8    1.21    1.60
   4  -8   8    1.06    3.07
  -4  -8  -8    1.24    4.38
  -4   9   7    3.59    3.97
  -4  -9   7    8.18    3.64
  -4  -9   7    4.56    2.39
  -4   9   6    3.84    2.34
  -4  -9   6    0.66    2.13
  -4  -9   6    2.09    4.27
  -4   9   5    6.88    2.40
  -4  -9   5    5.02    2.52
  -4  -9   5    4.70    2.69
  -4   9   4    3.37    3.74
  -4  -9   4    0.04    3.94
  -4  -9   4    3.65    4.15
  -4   9   3    2.64    2.33
  -4  -9   3    0.27    2.42
  -4  -9   3    2.02    2.47
  -4   9   2    0.73    3.69
  -4  -9   2    0.26    2.45
  -4  -9   2   -0.89    4.02
  -4   9   1   -3.42    2.27
  -4  -9   1    4.18    4.07
  -4  -9   1    1.67    2.49
  -4   9   0    7.30    3.98
  -4  -9   0    1.06    2.57
  -4  -9   0   10.34    4.19
  -4   9  -1   -3.22    2.46
  -4  -9  -1   -4.64    2.53
  -4  -9  -1   -3.62    2.57
  -4   9  -2    0.16    4.15
  -4  -9  -2    2.30    4.24
  -4  -9  -2    3.76    2.68
  -4   9  -3    5.65    2.51
  -4  -9  -3    2.31    2.78
  -4  -9  -3   -2.61    4.42
  -4   9  -4   -3.96    4.18
  -4  -9  -4    0.63    2.60
  -4   9  -5   -0.03    2.54
  -4  -9  -5    1.18    4.50
  -4   9  -6    6.30    4.39
   4  -9   6    2.93    2.58
  -4  -9  -6   -1.84    4.70
  -4   9  -7   -0.28    2.75
  -4   9  -7    2.63    2.39
   4  -9   7    0.28    1.70
  -4  -9  -7   -0.64    2.85
  -4  10   5   -0.23    3.87
  -4 -10   5    1.09    2.52
  -4 -10   5   -2.43    2.75
  -4  10   4    0.92    2.51
  -4 -10   4   -2.06    4.19
  -4 -10   4    7.12    4.36
  -4  10   3    3.50    4.11
  -4 -10   3    2.77    2.56
  -4 -10   3    2.31    2.66
  -4  10   2    2.33    2.51
  -4 -10   2    9.00    4.34
  -4 -10   2    1.18    4.52
  -4  10   1    3.93    2.41
  -4 -10   1    0.42    4.33
  -4 -10   1   -3.69    2.69
  -4  10   0    4.19    2.48
  -4 -10   0    2.54    2.75
  -4 -10   0    0.65    4.37
  -4  10  -1   -1.65    4.16
  -4 -10  -1    5.07    4.34
  -4 -10  -1   -0.60    2.72
  -4  10  -2    4.37    2.52
  -4 -10  -2   -0.30    2.72
  -4 -10  -2   -1.98    2.69
  -4  10  -3   11.56    4.37
  -4 -10  -3    7.38    4.81
  -4 -10  -3    0.93    4.75
  -4  10  -4    0.07    2.51
  -4 -10  -4   -5.25    2.96
  -4 -10  -4    2.14    2.75
  -4  10  -5   -1.28    4.38
  -4 -10  -5    5.22    4.61
  -4  11   2    1.76    2.64
  -4 -11   2    2.12    4.39
  -4 -11   2    4.06    4.71
  -4  11   1    0.97    4.25
  -4 -11   1    2.31    2.80
  -4 -11   1    0.38    2.90
  -4  11   0    2.99    2.63
  -4 -11   0    2.00    4.69
  -4 -11   0   -2.55    4.71
  -4  11  -1   -1.78    2.63
  -4 -11  -1    2.47    2.89
  -4 -11  -1   -4.82    2.91
  -4  11  -2    7.06    4.51
  -5   0   5    0.40    2.87
  -5   0   4    1.93    1.53
  -5   0   4    0.28    2.51
  -5   0   4    0.51    2.59
  -5   0   3   -0.17    1.54
  -5   0   3   -0.29    2.52
  -5   0   3    2.03    2.53
  -5   0   2    4.04    2.61
  -5   0   2   -1.43    1.65
  -5   0   2    1.02    2.60
  -5   0   1    3.16    2.67
  -5   0   1    0.99    1.72
  -5   0   1   -2.06    2.63
  -5   0   0    3.10    1.69
  -5   0   0    1.27    1.76
  -5   0   0   -1.91    2.75
  -5   0  -1   -0.45    1.83
  -5   0  -1   -2.63    2.87
  -5   0  -2    1.78    3.07
  -5   0  -2   -0.59    2.98
  -5   0  -3    3.55    2.06
  -5   0  -3    1.16    3.12
  -5   0  -4   -0.28    3.43
  -5   0  -4    5.92    3.24
  -5   1   4    0.49    1.59
  -5  -1   4    3.38    2.73
  -5  -1   4   -1.25    1.64
  -5  -1   4    2.24    2.75
  -5   1   3    1.05    1.62
  -5  -1   3   -2.00    1.69
  -5  -1   3    1.20    1.69
  -5  -1   3   -0.36    1.75
  -5   1   2    4.07    2.55
  -5   1   2   -0.03    2.77
  -5   1   2   -0.95    2.34
  -5  -1   2    1.83    1.79
  -5  -1   2   -0.23    1.51
  -5  -1   2   -0.37    2.93
  -5   1   1    0.23    1.76
  -5   1   1    1.53    2.46
  -5   1   1    2.51    2.64
  -5  -1   1    1.21    1.85
  -5  -1   1    0.30    2.55
  -5  -1   1    1.46    1.78
  -5   1   0    2.21    2.65
  -5   1   0   -2.31    1.80
  -5   1   0    0.82    2.56
  -5  -1   0    1.79    1.87
  -5  -1   0   -0.88    2.62
  -5  -1   0    3.47    3.00
  -5   1  -1    1.56    2.69
  -5   1  -1    4.54    3.17
  -5  -1  -1    2.39    3.08
  -5  -1  -1    3.07    1.78
  -5  -1  -1    2.48    1.88
  -5   1  -2   -1.12    1.99
  -5   1  -2    0.55    1.65
  -5  -1  -2   -2.77    2.97
  -5  -1  -2    2.45    3.14
  -5   1  -3    0.84    3.52
  -5   1  -3    4.40    2.96
  -5  -1  -3   -0.82    3.20
  -5  -1  -3    3.23    1.75
  -5   1  -4   -0.33    2.19
  -5   1  -4   -1.86    1.89
  -5  -1  -4   -2.22    2.03
  -5  -1  -4    1.62    2.88
  -5   2   4    2.00    1.74
  -5  -2   4    1.54    2.69
  -5  -2   4    4.19    2.96
  -5  -2   4    2.09    3.03
  -5   2   3    2.02    2.91
  -5  -2   3    1.82    1.69
  -5  -2   3    2.80    1.85
  -5  -2   3    1.80    1.88
  -5   2   2   -0.02    2.96
  -5  -2   2    2.12    1.72
  -5  -2   2    1.83    1.82
  -5  -2   2   -0.38    3.14
  -5   2   1    0.05    1.89
  -5  -2   1    2.27    1.53
  -5  -2   1    1.76    1.87
  -5  -2   1    2.85    3.22
  -5   2   0    2.85    3.17
  -5   2   0    2.54    2.36
  -5   2   0    2.18    2.57
  -5  -2   0    3.08    3.08
  -5  -2   0    1.56    2.62
  -5  -2   0    1.95    2.02
  -5   2  -1   -0.75    1.91
  -5   2  -1    3.96    2.46
  -5  -2  -1    0.27    2.67
  -5  -2  -1   -1.83    3.16
  -5  -2  -1   -0.41    2.79
  -5   2  -2   -0.46    2.08
  -5   2  -2   -0.11    1.59
  -5  -2  -2   -0.09    1.74
  -5  -2  -2   -1.54    1.74
  -5   2  -3    2.76    3.55
  -5   2  -3    4.74    2.78
  -5  -2  -3    0.13    3.01
  -5   3   3    1.37    3.08
  -5  -3   3    2.62    2.66
  -5  -3   3    0.67    3.03
  -5  -3   3    5.02    3.38
  -5   3   2    5.14    1.97
  -5  -3   2    1.79    1.70
  -5  -3   2    2.82    1.96
  -5  -3   2    0.31    1.81
  -5   3   1   -2.20    3.20
  -5  -3   1    1.27    1.73
  -5  -3   1    0.94    1.97
  -5  -3   1    5.74    2.96
  -5   3   0    2.37    3.23
  -5  -3   0    0.55    2.96
  -5  -3   0   -0.72    2.86
  -5  -3   0   -0.83    3.03
  -5   3  -1   -1.24    2.02
  -5  -3  -1   -0.65    2.68
  -5  -3  -1    0.27    2.91
  -5  -3  -1   -0.74    3.00
  -5   3  -2    6.90    3.88
  -5   3  -2    4.33    2.48
  -5  -3  -2    0.57    1.74
  -5  -3  -2   -0.95    1.95
  -5  -3  -2    6.12    3.15
  -5   4   1    4.44    3.48
  -5  -4   1    4.65    1.75
  -5  -4   1    6.55    3.23
  -5  -4   1    5.43    2.02
  -5   4   0    1.18    2.34
  -5  -4   0    1.71    1.74
  -5  -4   0    1.00    3.12
  -5  -4   0   -0.26    3.27
  -5   4  -1    2.58    3.96
   0   0   0    0.00    0.00

_computing_structure_solution     'SHELXT 2014/4 (Sheldrick, 2014)'
_computing_structure_solution     'SHELXT 2018/2 (Sheldrick, 2018)'
;
_shelx_hkl_checksum                20841
_olex2_submission_special_instructions  'No special instructions were received'
